# Supplementary material for: Summary and Analysis of Digital Pain Manikin Data in Adults With Pain Experience: Scoping Review
Source: J Med Internet Res. 2025 Aug 22;27:e69360. doi: 10.2196/69360 (PMC12413573; doi:10.2196/69360)
Supplement: Multimedia Appendix 5 [file jmir_v27i1e69360_app5.xlsx]

## Sheet: data extraction
Study ID			Study characteristics (obj 1)					Setting and population characteristics (obj 1)							Manikin characteristics (obj 2a)						Individual summary measures (obj 2a)		Individual summary measures (obj 2b)			Other analysis methods (obj 3)			Notes
No.	Paper title	First author	Country	Publication year	Clinical purpose (e.g. aetiology, understanding pain prevalence/patterns in particular groups, diagnosis, identifying deterioration/change in disease status, assessing recovery/response to treatment)	Study aim (as reported by the authors)	Cross sectional or longitudinal	Pain type (induced/natural)	Clinical area (e.g. lower back pain, fibromyalgia)	Race/ethnicity	Number of participants included in the analysis	Age	Gender/sex	Population description	Manikin name	Manikin dimensions (2d/3d)	Body area (whole body/head only/etc)	Manikin detail level (pre-defined areas, grid, pixels; including numbers/size where available)	Manikin views (front, back, lateral sides, any side)	Location-specific pain aspects (intensity, quality etc )	Name of summary measure	Description/definition of measure	How is measure calculated? (automated/manual/combination/ not reported)	Description of method (analysis methods/algorithm, assessment criteria)	Measure built into manikin	Name of analysis method	Description of analysis method	Level of analysis (population, time period, both)
	Computer Assisted and Patient Interactive Programming of Dual Octrode Spinal Cord Stimulation in the Treatment of Chronic Pain	Alo	USA	1998	comparing effect of two different spinal chord stimulation interventions in chronic pain patients	To evaluate the effectiveness of spinal cord stimulation using multiple independent programmable electrode selections compared to simple continuous stimulation	longitudinal	natural	(SCS treatment of) chronic pain	NR	80	range 29-74	49% female, 51% male	chronic pain patients who didn’t receive sufficient pain relief from several modalities of conservative therapy	PainDoc	2d	whole body	pixels (approx 25mm^2 of body surface area per pixel)	front and back	quality (pain or paresthesia)	1) paresthesia overlap, 2) paresthesia mismatch, 3) painful area	1) percentage of paresthesia overlap with pain areas, 2) percentage of undesirable stimulation patterns, 3) NR	1) automated, 2) automated, 3) automated	1) the percentage overlap between pain drawings and paresthesia drawings was calculated as a measure of pain coverage. The paresthesia overlap percentage is calculated as the sum of overlapping pain and paresthesia pixels divided by the total number of pain pixels times 100%, 2) to determine the area of undesirable stimulation, the area of overlap was subtracted from the total paresthesia area. T…	1) yes, 2) yes, 3) yes	NA	NA	NA
	Can People with Chronic Neck Pain Recognize Their Own Digital Pain Drawing?	Abichandani	UK	2020	NR	To investigate whether people with chronic neck pain (CNP) can recognize their own PD to support the validity of the PD in reporting the experience of pain.	cross sectional	natural	chronic neck pain	NR	20	median 26, IQR 2-32 years (“2” probably an error as minimum age is 18)	all women	people with chronic neck pain	NR	2d	upper body	pixels (one dot of stylus pen is 104 pixels)	dorsal	none	1) likeness to own pain	1) patient rating of likeness of PD to own pain on a scale from 0% to 100%	1) manual	1) after completing the pain drawing, and a ten minute rest, a series of 20 PDs were presented in a random order on a computer screen with 2 of these being their original PD. For each PD the patient was asked to rate the likeness of the PD to their own pain on a scale from 0% to 100% with 0 defined as “not at all like my pain” and 100 defined as “this is my pain”.	1) no	NA	NA	NA
	Test–retest reliability of pain extent and pain location using a novel method for pain drawing analysis	Barbero	Italy?	2014	understanding relationship between PD variables and clinical features in patients with chronic neck pain and chronic low back pain	To present the test–retest reliability of a novel method of quantifying the extent and location of pain. Additionally, the association between PD variables and clinical features in patients with chronic neck pain (CNP) and chronic low back pain (CLBP) was explored.	cross sectional	natural	chronic neck pain and chronic low back pain	NR	51 (CLBP), 56 (CNP)	mean 50.3 SD 15.0 (CLBP), mean 48.5 SD 14.1 (CNP)	20 men (CLBP), 15 men (CNP)	people with chronic low back pain or chronic neck pain	SketchBook Pro based manikin	2d	whole body	pixels (canvas size 768x1024 pixels)	“a collection of male and female body charts with different views” frontal, dorsal, lateral right, lateral left	none	1) pain extent, 2) pain overlap	1) number of pixels coloured inside the body chart perimeter, 2) number of pixels coloured in a pair of body charts, 3) NR	1) automated, 2) automated, 3) automated	1) PDs are analysed to quantify the pain extent. Pain extent is expressed as the number of pixels coloured inside the body chart perimeter, 2) Pairs of PD (PD1 and PD 2 ) are compared to establish their overlap. Pain overlap is reported as the number of pixels coloured in both body charts (PD 1 ∩ PD 2 ). 3) Additionally, the number of pixels coloured only in PD 1 and the number of pixels coloured…	1) no, 2) no, 3) no	1) pain frequency map	1) A group of PDs is superimposed and analysed simultaneously in order to generate frequency maps. A colour grid indicates the percentage of individuals that reported pain in a specific area.	1) population	Analysis performed using custom software the authors made available as freeware
	A new electronic diary tool for mapping and tracking spatial and temporal head pain patterns in migraine	Barmettler	USA	2014	identify patterns of pain distribution in migraine patients	We present an electronic tool for collecting data on the patterns of migraine headache onset and progression	cross sectional	natural	episodic migraine	NR	36	20 to 55	28 female, 8 male	otherwise healthy people with history of episodic migraine	REDCap based manikin	2d	head and neck	predefined regions (44)	right, left, front	quality	1) prominent qualitative pain feature	1) prominent qualitative pain feature	1) NR	1) presence of specific pain quality in manikin report	1) NR	1) distribution of migraine pain, 2) pain spreading, 3) distribution of pain (diagram), 4) pain spreading (diagram)	1) percentage of manikin reports indicating specific pain quality in specific region, 2) location-specific pain over time, 3) heatmap showing percentage of reports with specific pain quality in each area, 4) series of manikins visualising spreading of pain over the course of a migraine	1) population, 2) time, 3) population, 4) time	description of analysis methods not very detailed.
	Digital Pain Drawings Assessing Touch-Screen Technology and 3D Body Schemas	Boudreau	Denmark	2016	NR	To assess the consistency and level of agreement between pain drawings collected on (1) paper and a personal computer tablet; and (2) between a 2-dimensional (2D) line drawing and 3-dimensional (3D) body schema	cross sectional	natural	chronic neck pain; chronic or reoccurring pain patients in pain clinic	NR	1) 24, 2) 29, 3) 26	1) mean 43 SD 13, range 23-69, 2) mean 30 SD 8, range 19-47, 3) mean 43 SD 12, range 23-71	1) 14 men, 10 women, 2) 9 men, 20 women, 3) 9 men, 17 women	1) pain-free individuals from a university environment, 2) individuals with chronic neck pain already participating in another study, 3) individuals with chronic or reoccurring pain attending a pain clinic	NR	2d/pseudo 3d	whole body	pixels	NR (only back shown in paper)	none	1) pixel density, 2) total number of pixels	1) percentage of total body area, 2) NR	1) combination, 2) combination	1, 2) Paper records were scanned and saved as a pdf file and loaded into VistaMetrix (SkillCrest LLC) to first quantify the pain area. All pain area(s) were traced by the same investigator and each drawing quantified as the total number of pixels and expressed as a percentage of the total body area (pixel density). For the purpose of comparison between paper and tablet records the same method was…	1) no, 2) no				not sure if should include “drawing ability” as it’s secondary analysis of the pixel density metric
	Distinct patterns of variation in the distribution of knee pain	Boudreau	Denmark	2018	characterise distribution patterns in patellofemoral pain	to explore and identify patterns in the spatial variation of pain distribution as drawn by patients with PFP on a digital body chart of the knee	cross sectional	natural	patellofemoral pain	NR	1) 218, 2) 151	1) 18 - 40, 2) 10 - 14	females represent 57% of total sample of pain maps (not same as number of participants)	patients with PFP recruited from two separate intervention studies	Navigate Pain	pseudo 3D	cohort 1) mix of full body and lower body, cohort 2) lower body	pixels (1.5mm stylus tip, all images downsampled to 1136xd447)	front	none	1) pain area, 2) laterality, 3) generalised pain location, 4) symmetry	1) pain area expressed as pixels, 2) bilateral or unilateral, 3) presenting with pain restricted to the peri- or central patellar region and as a third possibility a mixture of both peri- and central pateller pain, 4) Symmetric pain was defined as pain drawings in each limb are mirrored images of each other and to a high extent cover the same anatomical areas. Borderline symmetric was defined as …	1) automated, 2) manual, 3) manual, 4) manual	1) automatically extracted from the pain maps and expressed as pixels, 2) assessor rated laterality (bilateral or unilateral), 3) assessor rated, 4) Bilateral pain maps were further assessed as symmetric, a tendency for symmetry (borderline symmetric) or clearly non-symmetrical (asymmetric).	1) NR (yes), 2) no, 3) no, 4) no	1) Principal Component Analysis, 2) pain maps	1) The PCs clearly representing the highest spatial variation stemming from the PCA of all pain maps were selected for K-means clustering. 2) The pain map overlay images for the clusters was created after superimposing the original pain drawing (pain map) acquired from each participant within the respective cluster. The reconstructed pain maps are based on the weighted summation of the selected P…	1) population, 2) population
	Distribution and symmetrical patellofemoral pain patterns as revealed by high-resolution 3D body mapping: a cross-sectional study	Boudreau	Denmark	2017	characterise patellofemoral pain	Detailed pain mapping of extent and distribution in individuals with patellofemoral pain (PFP) within and around a complex structure such as the knee has yet to be explored.	cross sectional	natural	patellofemoral pain	NR	1a) 16 1b) 20 2) 14	1a) range 15-19, 1b) 18-22, 2) 18-25	1a) 2 male, 1b) 20 females, 2) 8 females	1) adolescents and young adults with long-standing PFP, 2) healthy controls	Navigate Pain	pseudo 3D	leg and knees	pixels (stylus dot marks approx 8-10 pixels)	front	none	1) location, 2) area of pain, 3) laterality, 4) symmetry	1) clearly presenting with pain in peripatellar only region, retro only region or a combination of both retro and peripatellar pain (mixed), 2) total number of pixels, 3) NR, 4a) expert assessment as symmetrical or non-symmetrical, 4b) objective measure using correlation coefficient and Jaccard index	1) manual, 2) automated, 3) NR (manual), 4a) manual 4b) automated	1) The distribution of pain for each pain drawing was visually classified, independent of any other patient information, as clearly presenting with pain in peripatellar only region, retro only region or a combination of both retro and peripatellar pain (mixed). 2) The area of pain associated with the left and right knee were individually extracted and expressed as total number of pixels using Nav…	1) no, 2) yes, 3) no, 4) no	1) heat grid	1) Individual knee pain drawings were merged as an overlay and plotted as heat grids using a custom Matlab® script in order to extract and visualise emerging patterns, common pain locations, and associated distributions.	1) population
	Using a ResearchKit Smartphone App to Collect Rheumatoid Arthritis Symptoms From Real-World Participants: Feasibility Study	Crouthamel	USA	2018	NR	assess the feasibility of using an entirely digital approach (social media and smartphone app) to conduct a real-world observational study of patients with rheumatoid arthritis	longitudinal (week 1 and 8)	natural	rheumatoid arthritis	white: 322, African American: 16, Hispanic: 40 Asian: 11 Other: 10	399	mean 47.9 SD 12.28	322 female	patients with rheumatoid arthritis	ResearchKit joint-pain map	NR	NR	predefined regions (55 joints)	NR	severity (0-3)	1) similarity for left and right joints, 2) level of wrist pain	1) NR, 2) whether pain in the wrist joint is reported as none, mild, moderate or severe	1) NR, 2) NR (automated)	1) NR, 2) NR	1) NR (no), 2) yes	1) location frequency	1) number of participants citing pain in individual joints	1) population
	Profiling the Location and Extent of Musicians’ Pain Using Digital Pain Drawings	Cruder	Switzerland and UK	2017	describe pain location and pain extent in musicians	The aim of this study was to describe pain location and pain extent in musicians using a digital method for pain drawing (PD) analysis. Additionally, the association between PD variables and clinical features were explored in musicians with pain.	cross sectional	natural	pain in musicians	NR	158	mean 22.4 SD 3.6	90 women, 68 men	undergraduate and postgraduate professional music students	SketchBook Pro based manikin	2d	upper body	pixels (canvas size 768x1024 pixels)	male/female, frontal/dorsal	none	1) pain extent, 2) pain location, 3) pain in number of Margolis anatomical regions	1) the number of pixels colored inside the frontal and dorsal body charts, 2) presence of pain in predefined anatomical regions, 3) number of Margolis anatomical regions where participant reported pain	1) automated, 2) automated, 3) automated	1) using customized software, 2) The body charts were divided into anatomical regions according to the Margolis rating, 3) using customised software	1) no, 2) no, 3) no	1) pain frequency map, 2) pain location	1) all the PDs are overlaid and analyzed simultaneously to indicate the most frequently reported location of pain across the entire sample. A color grid was used to illustrate the percentage of participants who reported pain in a specific area., 2) The percentage of musicians reporting pain in specific body regions was presented using histograms.	1) population, 2) population	pain extent and pain frequency map computed using “customized software”
	Pressure-induced referred pain areas are more expansive in individuals with a recovered fracture	Domenech-Garcia	Denmark	2018	investigate whether individuals fully recovered from a musculoskeletal fracture demonstrate facilitated pain sensitivity and referred pain compared with controls without a previous fracture	investigate whether individuals fully recovered from a musculoskeletal fracture demonstrate facilitated pain sensitivity and referred pain compared with controls without a previous fracture	cross sectional	induced	musculoskeletal trauma/central pain sensitization	NR	40	1) mean 54 range 37-67, 2) mean 44 range 27-64	1) 10 females, 2) 10 females	1) pain-free participants recovered from shoulder fracture 2) age/sex matched controls	Navigate Pain	pseudo 3D	whole body	pixels	anterior, posterior	none	1) area of pain	1) size of the self-reported areas of pain referral	1) automated	1) automatically extracted and expressed in pixels. Expansion of pain beyond the stimulation location was considered as referred pain	1) yes	1) distribution of the referred symptoms, 2) NR (heat map)	1) the body chart was subdivided into 15 different regions, and the frequencies of referred symptoms in these regions were extracted, 2) heat map combining PDs of control group and fracture group, with all drawings superimposed on the right side.	1) population, 2) population		duplicate
	Do Gender-Specific and High-Resolution Three Dimensional Body Charts Facilitate the Communication of Pain for Women? A Quantitative and Qualitative Study	Egsgaard	Denmark	2016	NR	The purpose of this study was to assess whether gender-specific and high-resolution three-dimensional (3D) body charts facilitate the communication of pain for women.	cross sectional	natural	chronic pain in women	NR	1) 41, 2) 41	1) mean 43.3 SD 15.9 range 18-84, 2) mean 40.6 SD 14.2 range 20-69	female	female patients recruited from waiting room of multidisciplinary pain clinic	Navigate Pain	1) 2d, 2) 2d, 3) pseudo 3d	whole body	pixels (pen thickness ~10 pixels). drawable pixels: 1) anterior: 194,922 px, posterior: 204,410 px 2) anterior: 194,542 px, posterior: 200,309 px, 3) anterior: 188,611 px, posterior: 194,096 px	1) male, anterior and posterior, 2) female, anterior and posterior, 3) female, anterior and posterior	none	1) pain area(s)	1) The pain areas marked on the body charts were objectively quantified using the Navigate Pain software as total number of pixels and expressed as a percentage of the total drawable pixels in each view of the body chart (pixel density).	1) automated	1) For participants requiring two views of the body charts, that is an anterior and posterior perspective, to express their pain area(s), the average pixel density of the two views was used for statistical analysis so that the total number of drawable pixels was equivalent between subjects and comparisons.	1) yes				noticeable that 3d manikin looks like a thin white woman
	Utility of Quantitative Computerized Pain Drawings in a Sample of Spinal Stenosis Patients	Felix	USA	2010	characterise change in total pain area before and after surgery for the relief of pain due to spinal stenosis	To evaluate the utility of quantitative computerized pain drawings (CPDs) in a sample of spine patients before and after surgery	longitudinal	natural	spinal stenosis	NR	46	NR	NR	convenience sample of patients presenting to a private spine clinic	NR	2d	whole body	pixels	anterior, posterior	quality (6 options)	1) total area/total points, 2) number of pixels for each sensory dimension, 3) percentage of total area for sensory dimension	1) total number of pixels filled, 2) the number of pixels filled for each sensory dimension, 3) the percentage of total pain area attributed to each sensory dimension	1) automated, 2) automated, 3) automated	1) the total area colored by the patient (total number of pixels filled = total points; TP) served as a general index of the spatial extent of patient-reported pain, 2) the number of pixels filled for each sensory dimension (burning, numbness, pins and needles, stabbing, and other) was determined, 3) the percentage of total pain area attributed to each sensory dimension was calculated (i.e., [no.…	1) NR, 2) NR, 3) NR				some manikins initially filled out on paper then transcribed by a research assistant onto the electronic version. not sure if change in extent of pain should be recorded as a separate analysis measure	duplicate
	In episodic cluster headache, pain extent is not related to widespread pressure pain sensitivity, psychological outcomes, or clinical outcomes	Fuensalida-Novo	Spain	2020	characterise pain patterns in people with episodic cluster headache	investigate if the size of the painful area in people with cluster headache relates to widespread pressure sensitivity, headache features, and psychological outcomes	cross sectional	natural	episodic cluster headache	NR	40	mean 42 SD 5	men	Consecutive male participants presenting with CH in our headache units	SketchBook Pro based manikin (from reference)	2d	head and neck	pixels (frontal: 252612px, dorsal: 255166px)	frontal, dorsal, left, right	none	1) pain extent, 2) index of symmetry	1) sum of the pixels in the frontal and dorsal views expressed as a percentage of the total pain drawing area, 2) percentage of pain on one side with respect to the total pain extent	1) automated, 2) NR	1) Pain extent was computed using software developed in Matlab ® as previously described (Barbero et al., 2015)., 2) The index was 0% when patients had only pain in the right side, and 100% when pain was only on the left side	1) no, 2) no	1) pain frequency map, 2) pain location analysis	1) Pain frequency maps were generated to illustrate where pain was most frequently reported. Pain drawings were mirrored in patients with asymmetry index <50% in order to obtain pain frequency maps with the pain located on the same side (left side). 2) The mirrored pain drawings were also used to generate a pain location analysis. Two grids, one including 19 anatomical areas for the frontal body …	1) population, 2) population
	Digital Pain Mapping and Tracking in Patients With Chronic Pain: Longitudinal Study	Galve Villa	Denmark	2020	characterise pain patterns in people with nonmalignant spinal referred pain	The primary aim of this study is to remotely map and track the intensity and distribution of pain and discomfort (eg, burning, aching, and tingling) in patients with nonmalignant spinal referred pain over 12 weeks using a web-based app for digital pain mapping. The secondary aim is to explore the barriers of use by determining the differences in clinical and user characteristics between patients …	longitudinal	natural	spinal referred pain	NR	76	mean 51.78, SD 13	52 female	men and women living in Denmark with nonmalignant spinal referred pain	Navigate Pain	pseudo 3D	whole body	pixels	male or female, anterior, posterior, lateral right, and lateral left	quality (11 options)	1) total extent	1) The number of pixels was extracted from the drawn areas in the body charts, including the different views, to quantify the total pain and discomfort extent (total extent).	1) NR (automated)	1) Only one pain report was used to determine the extent and distribution of pain and discomfort each week. If patients submitted more than one weekly pain report, the first pain report following the weekly reminder or the report closest to a 7-day interval was selected.	1) NR (yes)	1) consistency of pain distribution, 2) pain and discomfort quality descriptor frequency	1) To assess the consistency of pain and discomfort distribution, 1 pain drawing in the posterior view for each of the 12 weeks was extracted from the weekly pain reports. The similarity of degree of distribution among the weekly pain drawings was calculated and expressed using the Jaccard similarity coefficient, also known as the Jaccard index. The Jaccard indices were calculated between consecu…	1) time, 2) time		duplicate
	Modifiable motion graphics for capturing sensations	Galve Villa	Denmark	2020	NR	The purpose of this study was to assess the relationship between an embodied sensory experience and the ability to translate the perception of this experience visually using modifiable motion graphics	cross sectional	induced	NR	85% Caucasian	34	range 21-32	14 females	healthy participants recruited through local social media groups and posters displayed on the university campus	Animate Pain	NR (pseudo 3d)	hand	pixels	glabrous aspect (palm)	none	1) area of evoked sensation	1) percentage of the total body chart area in pixels	1) automated	1) The drawn area was automatically calculated in pixels and expressed as a percentage of the total body chart area.	1) NR (yes)				not sure if should include density and speed of dots as they’re recorded using the manikin but aren’t location specific	duplicate
	Emerging Clinical Technology: Application of Machine Learning to Chronic Pain Assessments Based on Emotional Body Maps	Goldstein	USA	2020	predict future pain	NR	longitudinal	natural	chronic back pain	82% white, 9% black, 3% American Indian or Alaskan Native, 3% Asian or Pacific Islander, and 3% other	65	mean 43.23 SD 15.68	42% women	chronic back pain patients	cliexa-EASE	pseudo 3D	whole body	scalable vector graphics paths	front, back	intensity	1) area covered, 2) total length of line path	1) NR 2) total length of the line path connecting the sequence of data points	1) NR (automated), 2) NR (automated)	1) NR 2) NR	1) NR 2) NR	1) Bodily sensation map	1) The heatmap represents the density of the reported BSMs over the entire sample for LBP patients	1) population		duplicate?
	Initial validation of the electronic form of the Michigan Body Map	Hassett	USA	2019	characterise pain severity in people with chronic pain	(1) initial validation of the electronic form of the MBM (eMBM) and (2) preliminary test of assessing pain severity within body zones	cross sectional	natural	chronic pain	NR	68 (subset 40)	mean 51.7 SD 15.1 (subset 51.0 SD 14.6)	57.4% women	85.3% white	electronic Michigan Body Map (eMBM)	2d	whole body	predefined regions (35)	front, back	severity	1) number of body areas	1) NR	1) NR	1) NR	1) NR
	Pain Drawings Improve Subgrouping of Low Back Pain Patients	Hullemann	Germany	2016	identify subgroups within LBP patients	We hypothesized that (1) different LBP subgroups determined by their pain radiation show different clinical patterns and (2) the occurrence of neuropathic symptoms depends on pain radiation.	cross sectional	natural	low back pain	NR	19263 total: 1) 7311, 2) 5927, 3) 3212, 4) 841	mean (SD): 1) 59.6 (15.3) 2) 58.2 (14.8) 3) 58.1 (14.7) 4) 54.2 (14.5)	NR	back pain patients with radiating pain from large existing database	painDETECT(?)	2d	whole body	predefined regions	NR (only back shown in paper)	main/radiating pain	1) subgroup, 2) radiation pattern	1) patients were allocated into subgroups I to IV based on radiation patterns in pain drawings, 2) one-sided vs two-sided radiation pattern.	1) NR (automated), 2) NR (automated)	1) Group I (Axial Low Back Pain): To ensure a homogenous group of axial back pain patients, only patients who marked their main pain at the lumbar and/or lower thoracic spine were included for analysis. Patients with pain radiating into lower body parts or into the shoulder, arms, head, or neck were excluded from analysis (a similar approach was performed previously). Group II: LBP patients with …	1) NR, 2) NR
	Development and Testing of a Computerized Pain Body Map in Patients With Advanced Cancer	Jaatun	Norway	2014	NR	To develop a computerized pain body map (CPBM) for use in patients with advanced cancer.	cross sectional	natural	pain in patients with incurable cancer	1) NR 2) NR	1a) 22 1b) 28, 2) 533	1) NR 2) mean 62- range 20-90	1) NR 2) 286 male, 247 female	1a) pain experts 1b) oncology patients at St Olavs Hospital, 2) cancer patients from 17 centres in 8 countries	computerised pain body map (CPBM)	2d	whole body	NR (pixels)	anterior and posterior	intensity	1) consistency of markings, 2) number of marked areas, 3) pain location	1) The maps were labeled as “acceptable” or “not acceptable” based on the consistency of markings, 2) NR, 3) description of pain location using conventional anatomical terms	1) manual, 2) manual, 3) manual	1) Independent evaluation by two physicians of consistency of the markings on the anterior and posterior views with respect to body half (right/left), number, size and location of anatomical areas marked, and whether they perceived the information on CPBM as unequivocal or difficult to interpret 2) two physicians independently counted marked areas, 3) two physicians independently described each p…	1) no, 2) no, 3) no	1) pain map comparison	1) The two versions underwent independent evaluations by two physicians. They counted the marked areas and described each pain location using conventional anatomical terms. The descriptions were then compared to ascertain if the two maps had conveyed the same information, and each pair of maps (paper and CPBM) was rated as either “identical” or “different.” The two sets of descriptions were then …	1) individual pairs of pain maps	Pilot study(group 1): three options for the actual marking of painful areas were tested, all using a stylus on the touch-sensitive screen: 1) circling the area by drawing an outline on the screen, 2) shading the area by scrawling on the screen, having the computer automatically and simultaneously creating a corresponding outline, or 3) shading the area by scrawling, with the computer enveloping t…	duplicate
	Proceed with Caution: Transition from Paper to Computerized Pain Body Maps	Jaatun	Norway	2013	NR	Present design lessons from developing a computerised pain body map to accommodate the specific needs of palliative care cancer patients.	cross sectional	natural	pain in patients with incurable cancer	NR	1) 92, 2) 9, 3) 10, 4) 10 5) “another 7” but seems to also include some from previous group	1-5) NR	1-5) NR	1-5) advanced-stage cancer patients	computerised pain body map (CPBM)	2d	whole body	NR (pixels)	anterior and posterior	intensity	1) number of areas, 2) anatomical locations	1) NR 2) NR	1) manual, 2) manual	1-2) evaluated by two physicians	1) no, 2) no
	Computerized Dynamic Assessment of Pain: Comparison of Chronic Pain Patients and Healthy Controls	Jamison	USA	2004	NR	to test the feasibility and discriminant validity of a dynamic computer-administered program for the assessment of pain.	cross sectional	natural	chronic pain	1) majority Caucasian	1) 115, 2) 115	1) mean 50.1 SD 15.8 range 18-91, 2) mean 49.4 SD 14.6 range 19-85	1) 69 women, 46 men, 2) 69 women, 46 men	1) chronic pain patients, 2) healthy controls	NR	2d	whole body, head	grid (267 squares)	whole body front, whole body back, head left, head right	none	1) percentage of possible body locations	1) percentage of available squares marked	1) NR (automated)	1) percentage of the possible body locations (available squares) marked on the pain diagrams	1) NR
	Do Implantable Devices Improve Mood? Comparisons of Chronic Pain Patients With or Without an Implantable Device	Jamison	USA	2008	compare outcomes between chronic noncancer pain patients with or without an implantable pain management device	This descriptive study compares outcome measures of a computerized assessment of pain, emotional distress, and quality of life between chronic noncancer pain patients who have received an implantable device (spinal cord stimulator or intrathecal pump; N = 143) and those who have not received a device (N = 130).	cross sectional	natural	chronic pain	1) 92.3% Caucasian, 2) 72.3% Caucasian	1) 143, 2) 130	1) mean 48.9 SD 10.5, 2) mean 47.1 SD 12.0	1) 50.3% female, 2) 60% female	1) chronic noncancer pain patients with implantable pain management device, 2) chronic noncancer pain patients without implantable device	NR	2d	whole body, head	grid	whole body front, whole body back, head left, head right	none	1) total area of pain	1) number of marks placed on the pain diagram	1) NR (automated)	1) NR	1) NR
	Reliability of a Preliminary 3-D Pain Mapping Program	Jamison	USA	2011	NR	The objective of this preliminary investigation was to evaluate the test–retest reliability of a new pain assessment method referred to as 3-D pain mapping.	longitudinal	natural	chronic noncancer pain	1) 68% Caucasian, 2) 88% Caucasian	1) 101, 2) 25	1) mean 49.5, SD 12.6, range 25-86, 2) mean 48.0 SD 14.2	1) 70% female, 2) 48% female	convenience sample of volunteers in pain management clinic waiting rooms	NR	3d	whole body	small circles	fully rotatable	intensity, depth	1) maximum intensity, 2) location of point of maximum intensity, 3) number of marks	1) rating of maximum pain intensity from 0 to 10, 2) x,y,z coordinates of location of point of maximum pain intensity, 3) number of marks made to colour whole area of pain	1) NR (automated), 2) NR (automated), 3) NR (automated)	1) The patient was asked to identify the point of worst pain on the model body by pointing and clicking with the computer mouse. The patient then adjusted the length of a bar along a vertical visual analog scale anchored on either end by the terms None (0) and Maximum (10) to indicate the pain intensity at that point. 2) the patient indicated the depth of the pain at the location of the most inte…	1) NR (yes), 2) NR (yes), 3) NR (yes)				participants click on location of most intense pain then adjust depth and intensity
	Usefulness of Pain Drawings in Identifying Real or Imagined Pain: Accuracy of Pain Professionals, Nonprofessionals, and a Decision Model	Jamison	USA	2004	NR	The aim of this study was to determine the accuracy of pain specialists, nonprofessionals, and a decision model in judging whether a pain diagram was marked by a patient with chronic pain or by a healthy volunteer	cross sectional	natural	chronic pain	1) 98% white	1) 114, 2) 114	1) mean 50.1 SD 15.8, range 18-91, 2) mean 49.5, SD 14.6, range 19-85	1) 69 women, 45 men, 2) 69 women, 45 men	1) patients treated at pain centre, 2) healthy controls	NR	2d	whole body, head	squares (267, not grid as can overlap)	whole body front, whole body back, head left, head right	none	1) number of marked squares, 2) healthy or patient	1) NR, 2) observer rating of drawing as being done by a patient or healthy control	1) NR (automated), 2) manual	1) NR, 2) A total of 228 pain drawings (114 patient diagrams, 114 healthy) produced by subjects in the aforementioned study14 were shown in random order to 10 experienced pain medicine physicians, 10 pain fellows in training, 10 nonphysician specialists, and 10 nonprofessionals. Most of the nonphysician specialists were nurses employed in a pain or spine center, but this group also included physi…	1) NR	1) categorise pain drawing as “patient” or “healthy”	1) A computer program was also written that simulated a simple decision model to categorize the pain drawings into “patient” and “healthy” on the basis of the number of marks present on each of the 228 pain diagrams. The model (realized as a computer program) established a criterion number of marks and then sorted all 228 diagrams by categorizing each diagram that contained an equal or fewer numb…	1) population	not sure if the computerised model is other analysis method or summary measure - uses all diagrams at once in analysis	duplicate
	Reproducibility of pain manikins: a comparison of paper versus online questionnaires	Jones	UK	2013	NR	The aim of the current study was to determine agreement between online- and paper-based completion of pain manikins.	cross sectional	natural	musculoskeletal pain	NR	264	mean 16.7, SD 0.9, range 15-18	48% female	cohort study of pain in schoolchildren with and without pain	NR	2d	whole body	predefined regions (29)	front, back, left, right	none	1) regional pain syndrome, 2) widespread pain, 3) pain extent	1) patterns of pain report were then classified into 11 different regional syndromes (e.g. lower back, shoulder, head), 2) widespread pain was coded as per the definition in the American College of Rheumatology (1990) classification criteria for fibromyalgia, 3) total number of painful body sites per subject	1) NR, 2) NR, 3) NR	1) NR, 2) pain present both above and below the waist, on both the left and right sides of the body and in the axial skeleton, 3) NR	1) NR (no), 2) NR (no), 3) NR				Participants could click on or off a body area, and the separate manikins were linked such that (for example) if the right knee was clicked on one manikin, the area where the right knee is indicated became highlighted on all three manikins.	.
	Adapting the Iconic Pain Assessment Tool Version 2 (IPAT2) for Adults and Adolescents With Arthritis Pain Through Usability Testing and Refinement of Pain Quality Icons	Lalloo	Canada	2013	NR	To evaluate usability and pain iconography of the Iconic Pain Assessment Tool Version 2 (IPAT2), a self-report instrument that combines word descriptors and representative images (icons) to assess pain quality, intensity, and location, among adults and adolescents with arthritis.	cross sectional	natural	arthritis	NR	1) 15, 2) 15	1) mean 57, 2) mean 15	1) 87% female, 2) 67% female	Adults with inflammatory arthritis and adolescents with juvenile idiopathic arthritis	Iconic Pain Assessment Tool (IPAT)	2d	whole body	icons	male/female, anterior/posterior	intensity, quality	1) pain icon utilization	1) whether a participant selected a particular pain quality icon	1) manual	1) NR	1) no
	Pain-QuILT: Clinical Feasibility of a Web-Based Visual Pain Assessment Tool in Adults With Chronic Pain	Lalloo	Canada	2014	to explore the patterns of self-reported pain in people with chronic pain	The goal of our study was to assess Pain-QuILT for (1) ease of use, (2) time for completion, (3) patient preferences, and (4) to explore the patterns of self-reported pain across the Pain-QuILT, MPQ, and BPI	cross sectional	natural	chronic pain	NR	50	mean 50 SD 14 range 18-76	54% female	patients at at a hospital-affiliated pain management and physical rehabilitation clinic	Pain-QuILT (previously called IPAT)	2d	whole body, head	predefined regions (110)	whole body anterior, whole body posterior, head anterior, head posterior, head side-view	quality (16 icons), intensity (0-10)	1) number of unique painful sites, 2) number of different pain quality descriptors, 3) cumulative mean pain intensity, 4) highest single NRS intensity, 5) lowest single NRS intensity	1) range 0 - 110, 2) range 0 to 16, 3) a cumulative mean pain intensity score was calculated across all painful body sites, 4) lowest single NRS intensity score, 5) highest single NRS intensity score	1) NR, 2) NR, 3) NR, 4) NR, 5) NR						1) image of manikin in paper doesn’t match textual description of views. text says head has anterior, posterior, side view, in image it looks like two side views and one view that is ambiguously anterior or posterior. 2) “All user-entered pain data (quality, intensity, location), as well as information on time and date of entry, were automatically uploaded to a back-end database that was accessib…	duplicate
	Test–retest Reliability in Reporting the Pain Induced by a Pain Provocation Test: Further Validation of a Novel Approach for Pain Drawing Acquisition and Analysis	Leoni	Switzerland	2016	NR	We investigated the test–retest reliability in reporting an acute painful sensation induced by a pain provocation test using a novel approach for PD acquisition and analysis in healthy volunteers.	cross sectional	induced	NR	NR	40	1) mean 25.5 SD 8.1, 2) mean 26 SD 3.7	1) 27 women, 2) 13 men	healthy volunteers recruited from students and staff of the University of Applied Sciences and Arts of Southern Switzerland	SketchBook Pro based manikin	2d	upper quadrant	pixels (one dot of stylus pen is 104 pixels, each chart had size 768 × 1024 pixels)	male/female, front/back	none	1) pain extent, 2) pain overlap	1) number of pixels shaded (not %), 2) number of pixels overlap between two consecutive drawings (not %)	1) automated, 2) automated	1-2) The automatic assessment of pain extent and pain location was performed with custom software developed with MATLAB as described previously. The software generates the number of shaded pixels from the PD, calculates the overlap of 2 consecutive PDs from the same person, and exports the data.	1) no, 2) no	1) pain frequency map	1) heatmap showing pain frequency with dark red and bright yellow representing the most and least frequently reported areas of pain respectively	1) population	include reliability comparisons between pairs of drawings?	duplicate
	Expanded Distribution of Pain as a Sign of Central Sensitization in Individuals With Symptomatic Knee Osteoarthritis	LLuch Girbes	Spain	2016	characterise pain patterns in people with knee OA	The aim of this study was to examine whether the area of pain assessed using pain drawings relates to CS and clinical symptoms in people with knee OA.	cross sectional	natural	knee OA	NR	53	mean 70.2 SD 7.4	34 women, 19 men	people with knee OA scheduled to undergo primary total knee arthroplasty	SketchBook Pro based manikin	2d	“knee region” (lower body)	pixels	male/female, frontal/dorsal	none	1) total area of pain	1) The area of pain was expressed as the total number of pixels colored inside the frontal and dorsal body chart perimeter.	1) automated	1) A custom-designed software program was used to compute the total area of pain for each participant separately for men and women	1) no	1) pain frequency map	1) A custom-designed software program was used to generate 2 pain frequency maps (ie, frontal and dorsal body chart) separately for men and women. Pain frequency maps were obtained by superimposing the pain drawings from all participants to illustrate the most frequently reported location of pain across the entire sample. This was done for women and men separately. A color grid was used to indica…	1) population
	Capturing patient-reported area of knee pain: a concurrent validity study using digital technology in patients with patellofemoral pain	Matthews	Denmark	2018	NR	To assess the validity of using computer tablets to acquire a patient’s knee pain drawings as compared to paper-based records in patients with PFP	cross sectional	natural	patellofemoral pain	NR	32	mean 24.5 SD 5.6	78% female	people with PFP from Aalborg, Denmark	Navigate Pain	pseudo 3D	lower torso	pixels	frontal	none	1) pixel density, 2) absolute number of pixels, 3) bilateral symptoms, 4) areas of local pain	1) percentage of the total area of a blank body map of the lower body schema, 2) NR, 3) NR, 4) number of areas/locations marked as painful (on same knee)	1) automated, 2) automated, 3) NR (manual), 4) NR (manual)	1) Any pain areas that were ambiguous in terms of the boundaries and extent of pain were excluded, such as cross-hatching with unfilled area. 2) NR, 3) NR, 4) NR	1) yes, 2) yes, 3) NR (no), 4) NR (no)
	Cross-cultural adaptation and validation of the Victorian Institute of Sports Assessment for Gluteal Tendinopathy questionnaire in Italian and investigation of the association between tendinopathy-related disability and pain	Minetto	Italy	2020	investigate the association between tendinopathy-related disability and pain	the aim was to evaluate the reliability of the italian version of the Visa-G questionnaire and its construct validity and to investigate the association between tendinopathy-related disability and pain	cross sectional	natural	tendinopathy-related disability	NR	1) 38, 2) 38	1) median 64.5, 1st-3rd quartile 54.5-76.0, 2) median 56.5, 1st-3rd quartile 53.2-64.0	1) 29 women, 9 men, 2) 29 women, 9 men	1) patients with gluteal tendinopathy and 2) healthy controls	SketchBook Pro based manikin	2d	whole body	pixels (canvas size 768x1024 pixels)	NR (one side view shown in paper)	none	1) pain extent	1) the number of pixels colored inside the body chart perimeter	1) automated	1) custom software	1) no	1) pain frequency map	1) pain drawings of all patients were superimposed to obtain a map with different colors indicating different percentages of patients reporting pain in a specific area	1) population	manikin details from citation	duplicate
	Practical Use of the Navigate Pain Application for the Assessment of the Area, Location, and Frequency of the Pain Location in Young Soccer Goalkeepers	Muracki	Poland	2019	characterise pain patterns in young goalkeepers attending a training camp	The aim of this study was to determine the areas and locations of pain experienced in young goalkeepers attending a 5‐day training camp	longitudinal	natural	sport injury	NR	24	mean 16.7 SD 0.67	all male	healthy male goalkeepers in Polish elite junior leagues	Navigate Pain	2d	whole body	pixels	anterior, posterior	none	1) drawn areas of pain	1) the total number of pixels for drawn areas of pain per pain type (MP, JP, IP).	1) NR (automated)	1) To investigate the location and extent of the three types of common pain reported by goalkeepers (MP, JP and IP), the total number of pixels for drawn areas of pain was extracted. (This is per pain type, and was also split into front and back per pain type.)	1) NR	1) Superimposed overlays	1) heatmap of digital pain drawings. Think this is over all players and all days but not super clear from the text	1) both?	The anterior and posterior body charts were divided into zones of interest, reflecting body regions specific for each pain type. Muscle pain: 8 areas, Joint pain: 5 areas + “other”, Impact pain: 7 areas + “other”	duplicate
	Designing a Tablet-Based Software App for Mapping Bodily Symptoms: Usability Evaluation and Reproducibility Analysis	Neubert	Germany	2018	NR	The aims of this project were to develop a new tablet-based software app specifically designed to collect patients’ and doctors’ drawings of pain and related bodily symptoms and test it for usability in 2 samples of chronic pain patients (Aim 1) and their treating doctors (Aim 2) as well as for test-retest reliability (Aim 3).	cross sectional	natural	chronic pain	NR	1) 52 2) 51	1) 56.2 SD 16.1, 2) 60.4 SD 15.7	1) 32 women, 2) 34 women	chronic pain patients	SymptomMapper Pro	2d	whole body	pixels (screen resolution 800x1280 px)	front, back, left, right. male/female/not specified (study 2 only)	sensation (18 options), intensity (VAS 0-10), perceived depth. major/minor (study 1 only). intensity (maximum and minimum on VAS 0-10), symptom currently present, time of day symptom is worst, perceived burden (VAS 0-10) (study 2 only)	1) symptom extent, 2) number of clusters, 3) intersection of symptom clusters, 4) union of symptom clusters	1) number of pixels, 2) NR, 3) NR, 4) NR	1) automated, 2) automated, 3) automated, 4) automated	1-4) We used a script written in Python 2.7 (Python Software Foundation [22]) to transform image data originally saved as Portable Network Graphics into Neuroimaging Informatics Technology Initiative file format [23]. Tools from FMRIB Software Library [24] were used to extract image information. Results were calculated independently for each body view. We then assessed the maximum and average val…	1) no, 2) no, 3) no, 4) no	1) symptom drawing	1) two consecutive drawings from same patient superimposed to show 1st and 2nd drawing plus overlap	1) population	We used a script written in Python 2.7 (Python Software Foundation [22]) to transform image data originally saved as Portable Network Graphics into Neuroimaging Informatics Technology Initiative file format [23]. Tools from FMRIB Software Library [24] were used to extract image information,
	Automated ‘pain drawing’ analysis by computer-controlled, patient-interactive neurological stimulation system	North	USA	1992	test new method of controlling permanently implanted spinal cord stimulators for the treatment of chronic, intractable pain	We have developed a new method for the collection and analysis of pain drawings, as part of a computer-controlled, patient-interactive system for use with implanted neurological stimulators. The system has been tested in 44 patients with permanently implanted spinal cord stimulators for the relief of chronic, intractable pain.	cross sectional	natural	chronic pain treated by implanted spinal cord stimulators	NR	44	NR	NR	chronic pain patients	NR	2d	whole body except head	pixels	front and rear	none	1) pain area, 2) parethesia area, 3) overlap, 4) extraneous stimulation	1) NR, 2) NR, 3) ratio of the area of intersection of pain and stimulation drawings to the total area of the pain drawing, 4) ratio of (the area of the stimulation drawing minus its intersection with the pain drawing) to the total area of the stimulation drawing	1) manual, 2) manual, 3) manual, 4) manual	1-4) Our scheme for graphic data analysis is presented conceptually in Fig. 2. First, any gaps in the open figure contours drawn by patients were closed (“annealed”). The interior of each outline was then filled, and its intersection with the interior of its respective (front or rear view) body outline was identified. The resulting pain drawings and stimulation drawings were then superimposed, an…	1) no, 2) no, 3) no, 4) no
	Computerized quantification of pain drawings	O’Neill	Denmark	2019	NR	The current study compared seven different approaches to quantification in a large sample of clinical spinal pain drawings.	cross sectional	natural	spinal pain	NR	55720	1) mean 50.6 SD 15.4, 2) mean 51.1 SD 15.0	1) 30,912 women, 2) 24,808 men	spinal pain patients included in SpineData database	NR	2d	whole body	scalable vector graphics paths, also analysed as pixels (canvas 450x500px for front and back, line width 5px)	front and back	none	1) SVG stroke, 2) pixelated stroke, 3) SVG simple polygon 4) pixelated simple polygon, 5) SVG convex hull polygon, 6) pixelated convex hull polygon (1-6 described as pain area estimation variables) 7) anatomical regions involved, 8) anatomical regions area estimate	1) Area was calculated based on the “raw data”, i.e. the actual SVG stroke definitions (with a stroke width of 5 pixels). So for each stroke the area was calculated as the combined length of the individual line segments ×5 and the total area for each drawing was calculated as a simple pixel sum of the stroke areas, 2) The raw SVG definitions of each pain drawing were converted into a pixel/raster…	1-8) automated	Analysis was performed entirely by computer algorithms programmed in the statistical computing language R. 1-6) In this manner, the area (in pixels) was estimated based on: the actual raw data strokes on the pain drawing (Methods 1 and 2) with a standard stroke width of 5 pixels; the simple polygons defined by those strokes (Methods 3 and 4); and the convex hull defined by the strokes (Methods 5 …	1-8) no				Based on the findings of the principal component analysis described above, the sum of the area quantified by the four polygon-based methods was calculated. Similarly, the sum area of the four non-polygon based methods was calculated and the sixteen drawings with the greatest difference in either direction were identified. In a similar manner, we identified those drawings with the greatest degree …	key study
	Computer Assessment and Diagnostic Classification of Chronic Pain Patients	Provenzano	USA	2007	computerized diagnosis of chronic pain conditions	The aim of this study was to evaluate the feasibility of a computer assessment method to collect self-reports of pain that were then used in discriminant analyses to distinguish among chronic pain diagnoses.	cross sectional	natural	chronic pain	87% white	511	mean 52.4 SD 14.3	65% female	patients at pain management clinics at two university-based medical centers	NR	2d	whole body, head	squares (267, not grid as can overlap)	whole body front, whole body back, head left, head right	none	1) NR	1) proportion of the area that a patient marked within each of 15 nonoverlapping regions on the pain diagram.	1) NR (automated)	1) These regions were designated as: head, neck, chest, abdomen, pelvic, shoulder, upper arm, lower arm, upper back, lower back, buttocks, upper leg, lower leg, foot, and hand. No distinctions were made between different views of the same body parts. For example, the “upper leg” region included both legs viewed from both the front and back.	1) no	1) classification into diagnostic categories	1) discriminant analysis based on proportion of area per summary measure 1.	1) population
	Digital Pain Drawings Can Improve Doctors’ Understanding of Acute Pain Patients: Survey and Pain Drawing Analysis	Shaballout	Germany	2019	NR	The aim of this study was to evaluate whether knowledge of the patients’ electronic PD has the potential to improve the doctors’ understanding of their patients and to influence their clinical decision making. Furthermore, we sought to identify differences between electronic PDs of patients and their treating pain specialists in an acute pain situation and to find those specific characteristics d…	cross sectional	natural	acute pain		47	mean 59.2 SD 15.9	24 females	inpatients from different departments of Hannover Medical School with acute pain requiring consultation with a pain specialist	SymptomMapper	2d	whole body	pixels (screen resolution 800x1280 px)	male/female, back/front	sensation (16 options), intensity (VAS), perceived depth	1) number of drawn pixels (pain extent), 2) number of clusters, 3) number of body views used in PD, 4) number of symptom descriptors, 5) average intensity per symptom, 6) widespread pain index	1) expressed as percentage of total body area, 2) NR, 3) number of body views marked, 4) number of symptom descriptors added to PD, 6) number of non-empty regions specified by WPI	1) NR (automated), 2-5) NR 6) manual	1-2) The first 2 quantities were also calculated for images thresholded at pain intensity larger or equal to 6 to focus on the most severe symptoms. 1) The pain extent (thresholded and unthresholded) was normalized to percent template surface for each view by dividing the pixel count by the total number of pixels of the respective view of the body outline. 3-5) NR 6) Widespread pain index (WPI) w…	1-6) no	1) similarity, 2) average pain distribution	1) we assessed the similarity of doctors’ and patients’ PDs by means of the Jaccard index. Both indices were calculated separately for each body view and averaged over all body views excluding those that were empty in both the doctors’ and the patients’ PD. When the drawing contained multiple pain symptoms, they were merged, and the maximum intensity was used for each pixel. 2) We further calcula…	1) individual pairs of pain maps, 2) population	All statistical calculations were done in R version 3.4.3 (R Foundation for Statistical Computing, Vienna, Austria) [18] and Microsoft Excel (Microsoft Corporation, Redmont, WA) using the Real Statistics Resource Pack release 5.4.1 [19]. PDs were converted from Portable Network Graphics format to Neuroimaging Informatics Technology Initiative format [20], with a custom-written Python script (Pyth…
	The Reliability of Measuring Pain Distribution and Location Using Body Pain Diagrams in Patients With Acute Whiplash-Associated Disorders	Southerst	Canada	2013	NR	The objective of this study was to measure the interexaminer reliability of scoring pain distribution using paper and electronic body pain diagrams in patients with acute whiplash-associated disorder and to assess the intermethod reliability of measuring pain distribution and location using paper and electronic diagrams.	cross sectional	natural	whiplash	NR	80	mean 39.1 SD 14.0 range 18.2-74.0	56 females	people who made a whiplash related injury insurance claim	NR	2d	whole body	predefined regions (45)	anterior, posterior	none	1) pain presence in region, 2) pain distribution	1) each region was scored 1 if pain was indicated and 0 if no pain was indicated, 2) as measured using the percent body area in pain first described by Margolis et al.	1) manual, 2) manual	1) As recommended by Margolis et al,6 an overlay was created dividing the body pain diagram into 45 anatomical regions (Fig 1). An electronic overlay was used to score the electronic diagrams on a desktop computer. An identical overlay (converted to a transparency) was used to score the paper diagrams. The overlay was placed over the body pain diagram, and the examiner recorded a score of 1 if pa…	1) no, 2) no
	3-D Pain Drawings and Seating Pressure Maps: Relationships and Challenges	Spyridonis	UK	2011	NR	The aim of this study is to examine the relationship between subjective and objective back-pain measurements. To this end, we specifically targeted two research objectives: 1) to examine relations that exist between a 3-D pain drawing and its corresponding pressure maps, and 2) to measure the efficiency of the 3-D pain drawing in visualizing back pain, in respect of its corresponding pressure map…	cross sectional	natural	lower body pain in wheelchair users	NR	7	mean 62.4 range 43-82	3 females, 4 males	wheelchair users with pain in the lower body only recruited from the Hillingdon Independent Wheelchair User Group, London, U.K. and from the London Borough of Hillingdon council	NR	3d	whole body	pixels	fully rotatable	quality (numbness, pain, ache, pins/needles)	1) efficiency	1) surface area indicated	1) NR	1) For the 3-D pain drawing case, the body of the mannequin was segmented into clinically appropriate regions after clinical consultations [12]. The percentage of the surface area was measured based on the number of the selected surface regions indicated by the participant, out of the total number of the regions into which the back side of the 3-D human mannequin body was divided. It has to be no…	1) NR				They looked at the pain drawings and associated pressure map recordings and made up links between them. No blinding, completely post hoc. Don’t think this counts as a summary measure
	The Graphical Index of Pain: a new web-based method for high-throughput screening of pain	Steingrimsdottir	Norway	2020	NR	The goal of this article is to describe this instrument [GRIP] and to illustrate its potential, using data from a population-based Norwegian survey (the Tromsø Study). The ultimate goal of developing GRIP is to improve global standardization of pain measurements.	cross sectional	natural	NR	NR	20263	range 40-96	9624 men, 10,639 women	participants in the seventh wave of the Tromsø Study	GRIP	2d	whole body	predefined regions (10 first-tier regions, 167 second tier regions (men), 168 second tier regions (women))	first tier: front, back. second tier: 10 detail view screens, some combining multiple views	(first tier region only): pain onset, episode frequency, episode duration (including constant pain without pause), pain intensity, bothering, depth of pain (superficial, deep, both), pain that bothers them the most (if more than one area marked)	NR	NR	NR	NR	NR	1) heat maps	1) In GRIP, we combine information about pain characteristics and pain distribution by using different spectrum of colours to visualize different findings. For example, we use yellow/black spectrum for pain intensity and white/blue spectrum for pain prevalence.	1) population	detail view screen has 20 views shared between male/female manikin, two genital specific views (one for each manikin), two chest specific views for female manikin, one chest specific view for male manikin. Interesting example for transgender participants as they have genital specific screens and chest specific screens which are paired in a binary way but could presumably be presented differently.
	Profiling the Extent and Location of Pain in Migraine and Cervicogenic Headache: A Cross-sectional Single-Site Observational Study	Uthaikhup	Thailand	2020	characterise pain patterns in migraine and cervicogenic headache	The primary aim was to quantify and compare the location and extent of pain in people with either episodic migraine, chronic migraine, or cervicogenic headache. A secondary aim was to examine the associations between pain extent and headache features, quality of life, and psychological distress for each headache type.	cross sectional	natural	migraine and cervicogenic headache	NR	1) 48, 2) 30, 3) 36	1) mean 39.17 SD 11.69, 2) mean 42.33 SD 10.36, 3) mean 32.28 SD 11.76	1) 75.00 % female, 2) 86.67% female, 3) 69.44% female	patients at headache outpatient clinic at Maharaj Nakorn Chiang Mai with 1) episodic migraine, 2) chronic migraine, 3) cervicogenic headache	SketchBook Pro based manikin	2d	whole body	pixels (ventral: 252,612 pixels; dorsal: 255,166 pixels; total: 507,778 pixels)	frontal, posterior, lateral right, lateral left	none	1) pain extent	1) percentage of total body chart area in pixels	1) NR (automated)	1) Pain extent was extracted from the PD, calculated as the sum of the pixels, and expressed as percentage of the total body chart area (ventral: 252,612 pixels; dorsal: 255,166 pixels; total: 507,778 pixels).	1) NR (no)	1) pain frequency, 2) pain frequency map	1) The number of participants reporting pain in specific defined anatomical regions was presented with a color grid and expressed as percentage of each headache type. 2) Pain frequency maps were also generated for the four different body charts for each headache type to illustrate where the participants most frequently report pain.	1) population, 2) population
	Development of a Mobile Digital Manikin to Measure Pain Location and Intensity	Van der Veer	UK	2020	NR	his paper describes the initial development of a digital pain manikin to support self-reporting of pain location and location-specific intensity using people’s own mobile device	cross sectional	natural	chronic pain	NR					NR	2d	whole body, arms	grid (three tested: 40x80, 80x160, 100x200)	front view and arm view shown, text says zoomed in view of lower arm and hand	intensity	1) proportion of active squares	1) Proportion of available squares shaded with pain intensity >1	1) NR (automated)	1) NR	1) no	1) test-retest reliability of pain location	1) we calculated the Jaccard similarity coefficient (per [3]), which is the number of squares that were active in both test and retest divided by the number of squares that were active in either test or retest; values range from 0 to 1 (no to complete overlap in pain location)	1) individual pairs of pain maps	A limitation of our study is that we asked participants to copy a detailed manikin example, which might be more complex than reporting a personal pain experience	exclude?
	The Extent of Pain Is Associated With Signs of Central Sensitization in Patients With Hip Osteoarthritis	Willett	Germany	2019	understanding pain patterns in patients with hip OA	We examine the association between pain extent with signs of central sensitization and other clinical and psychological features in patients with hip OA.	cross sectional	natural	hip OA	NR	30	median 61, IQR 55.25-64, range 40-70	15 female	patients with hip OA	SketchBook Pro based manikin	2d	whole body	pixels	frontal, dorsal	none	1) pain extent	1) the combined number of pixels colored inside the frontal and dorsal body charts (the total area of pain for each participant)	1) automated	1) measured using custom software for the analysis of pain drawings that was developed in Matlab	1) no	1) pain frequency, 2) pain frequency map	1) Pain location was determined by dividing the body charts into 45 anatomical regions (22 frontal and 23 dorsal). The number of participants who reported pain in each region was illustrated using colored histograms. 2) The pain frequency map is a function in which all the pain drawings are overlaid and analyzed simultaneously to indicate the most frequently reported location of pain across all i…	1) population, 2) population	calculated measures separately for men and women [when using gender specific manikins makes it hard to compare between men and women, is this something to include in review?]
	Response to BotulinumtoxinA in a migraine cohort with multiple comorbidities and widespread pain	Barad	USA	2019	evaluate response to treatment in migraine patients	We studied longitudinal response to treatment in a sequential retrospective observational cohort to evaluate predictors of effectiveness in patients with multiple overlapping pain syndromes treated in a quaternary pain management clinic.	longitudinal	natural	chronic migraine	race: 13 Asian, 6 Black, 1 Hawaiian, 79 Other, 201 white, 102 Unknown. ethnicity: 28 Non-Hispanic, 274 Hispanic, 100 Unknown	402	median 47 IQR 38-56, range 16-102	332 female, 66 male, 4 unknown	migraine patients with multiple comorbidities and widespread pain	Collaborative Health Outcomes Information Registry (CHOIR)	2d	whole body	predefined regions (73)	front, back	none	1) number of painful regions, 2) pain in addition migraine related areas	1) The number of painful regions indicated on a body map, 2) whether comorbid pain is reported in at least one body area in addition to the migraine related areas in the head and neck	1) NR (automated), 2) NR (automated)	1) NR, 2) NR	1) NR, 2) NR
	An analysis of postoperative thigh symptoms after minimally invasive transpsoas lumbar interbody fusion	Cummock	USA	2011	understand the relationship between the minimally invasive transpsoas fusion procedure and postoperative thigh symptoms.	In this study, we aim to better understand the relationship between the minimally invasive transpsoas fusion procedure and postoperative thigh symptoms. Specifically, we analyze the prevalence and survival of postoperative thigh pain, numbness, paresthesias, and weakness in a consecutive series of patients when stratified by the lumbar site and number of levels fused.	longitudinal	natural	lumbar spondylotic disease, disc degeneration and spondylolisthesis	NR	1) 26, 2) 24, 3) 9	1) mean 58 SD 11, 2) mean 64 SD 10, 3) 66 SD 5	NR	patients who underwent transpsoas fusion of 1) 1 level, 2) 2 levels, 3) 3 levels	NR	2d	whole body	pixels	front, back	quality (burning, aching, numbness, paresthesias, stabbing, other)	1) presence of thigh symptoms	1) Thigh symptoms were only considered on the ipsilateral side of the surgical approach relative to each patient’s baseline preoperative pain diagram.	1) NR (manual)	1) NR	1) NR (no)
	How Fast Pain, Numbness, and Paresthesia Resolves After Lumbar Nerve Root Decompression	Huang	Lebanon	2014	recovery from lumbar nerve root decompression	To compare the speed of recovery of different sensory symptoms, pain, numbness, and paresthesia, after lumbar nerve root decompression.	longitudinal	natural	predominant lumbar radiculopathy	NR	85	mean 52 SD 15 range 18-78	37 female, 48 male	patients with predominant lumbar radiculopathy treated surgically	Dynamic Clinical Systems’ Integrated Survey System (DCS-ISS)	2d	whole body	NR (small squares)	front, back	sensory symptoms (numbness, parethesias, burning, aching, stabbing, others)	1) mean pain score, 2) symptom presence	1) the magnitude of each sensory modality was measured by the pixel counts, 2) symptom presence (burning, aching, stabbing, other combined to pain presence)	1) automated, 2) NR (automated)	1) using a computer program, 2) NR	1) no, 2) NR				the time course improvement of pain/paresthesia/numbness after surgical decompression was analyzed for all the 85 patients from patients’ pain drawing.
	Evaluation of Orofacial and General Pain Location in Patients With Temporomandibular Joint Disorder - Myofascial Pain With Referral	Kuc	Poland	2019	understanding pain patterns in patients with temporomandibular joint disorder—myofascial pain with referral	The aim of the study was to assess orofacial and general pain location in patients with temporomandibular joint disorder—myofascial pain with referral.	cross sectional	natural	temporomandibular joint disorder	caucasian	50	37 women, 13 men	mean 23.36 SD 2.14	generally healthy people with complete natural dentition referred to the Department of Prosthodontics of the Medical University	NR	2d	whole body, head, mouth	NR	whole body front, whole body back, head left, head right, mouth interior	none	1) pain presence	1) presence of pain in specified body region (40)	1) NR	1) NR	1) NR	1) NR	1) all pain drawings overlaid on one diagram (split into men and women)	1) population	report pain presence/prevalence as summary measure or other analysis
	Symptoms of Fibromyalgia According to the 2016 Revised Fibromyalgia Criteria in Chronic Pain Patients Referred to Multidisciplinary Pain Rehabilitation: Influence on Clinical and Experimental Pain Sensitivity	Plesner	Denmark	2018	1) investigate prevalence of fibromyalgia in chronic pain patients, 2) characterise pain patterns in patients with and without fibromyalgia	the aims of this study were to: 1) investigate the prevalence of patients fulfilling the 2016 revised FM criteria in a large cohort of patients with different chronic pain syndromes, and 2) investigate the clinical manifestation of pain and experimental pain sensitivity in patients with chronic pain fulfilling the criteria compared with patients who do not fulfill the criteria.	cross sectional	natural/induced	fibromyalgia	NR	1343	mean 49.2 SD 14.6 range 18-97	883 women	patients with chronic nonmalignant pain with referral to multidisciplinary pain clinic	PainData	NR	NR	NR	NR	NR	1) widespread pain index	1) It consists of 19 well defined body areas, and the index summarizes the number of painful sites, giving a score of 0 to 19	1) NR	1) On the basis of the patients' pain drawings, the number of painful regions were extracted and the WPI calculated.	1) NR (no)				PainData is “questionnaires in a Web-based clinical pain registry“, seems like manikin is included in this.
	Comparison of urologic and non-urologic presentation in interstitial cystitis/bladder pain syndrome patients with and without Hunner lesions	Van Moh	USA	2018	understanding pain patterns and other symptoms in patients with urologic pain with and without Hunner lesions	To compare severity and characteristics of urologic pain, other urinary symptoms, sexual pain, psychosocial health, and the distribution and intensity of non-urologic pain between men and women with and without Hunner lesions.	cross sectional	natural	Interstitial cystitis/bladder pain syndrome with and without Hunner lesions	1) 41 white, 2) 102 white	1) 41, 2) 109	1) mean 58 SD 19, 2) mean 41 SD 25	1) 11 men, 2) 20 men	patients with Interstitial cystitis/bladder pain syndrome 1) with and 2) without Hunner lesions	NR	(from citation) 2d	(from citation) whole body	(from citation) predefined regions (45)	(from citation) front, back	(from citation) none	1) pelvic pain and beyond, 2) widespread pain, 3) number of pain sites outside pelvis, 4) number of non-pelvic coloured regions	1) Whether patients reported pain in the pelvic area only or in any of the 7 broader body regions in addition to pelvic pain, 2) Whether patients with pelvic pain and beyond reported pain in 1 or 2 additional regions (intermediate) or 3 to 7 additional regions (widespread) 3) number of pain sites reported as painful outside the pelvic area (excludes areas 14 to 16), 4) 0 to 7	1-4) NR	(from citation) 1) Participants who reported pain at sites 14, 15 or 16 only were considered to have pelvic pain only, Participants who reported pain in any of the 7 broader body regions in addition to sites 14, 15 or 16 were considered to have pelvic pain and beyond 2) The pelvic pain and beyond group was further divided into 2 subgroups, including an intermediate group with 1 or 2 additional pa…	1-4) NR				manikin details from citation
	Occupational Health Problems of Classical Guitarists	Zuhdi	USA	2020	understanding pain patterns and prevalence in classical guitarists	The purpose of this study was to examine musculoskeletal and non-musculoskeletal problems in classical guitarists	cross sectional	natural	musculoskeletal and non-musculoskeletal problems	NR	190	mean 45.8 SD 17.6	31 female 159 male	NR	NR	2d	whole body, hand	predefined regions	whole body view implied but not reported, hand view: front/back left/right, site specific/diffuse	intensity (0-100 VAS), frequency (0-100 VAS), interference with playing (0-100 VAS), quality (adjectives from SF-MPQ)	NR	NR	NR	NR	NR	1) prevalence, 2) site specific prevalence, 3) site specific frequency, 4) site specific intensity, 5) site specific influence	1) number of participants who reported at least one pain site divided by total number of participants, 2) number of participants who selected pain at specific body site divided by total number of participants, 3-5) average frequency, intensity and influence at specific body sites	1) -5) population	report pain presence/prevalence as summary measure or other analysis
	A Novel Measure of Pain Location in Adults with Sickle Cell Disease.	Abudawood	USA	2022	understanding pain patterns in sickle cell disease	Our study aim was to examine sickle cell disease pain location for relationships with pain quality and intensity measured in outpatient and inpatient settings.	longitudinal	natural	sickle cell disease	99% Black, 1% other	99	mean 33.9 SD 11.9 range 18-74	34 male, 65 female	patients with sickle cell disease from existing longitudinal dataset	PAINReportIt	2d	whole body	pixels	whole body	none	1) pain-affected body surface area (Pa-BSA) 2) total pixel count	1) the area where a patient felt pain in the body and marked on the BOD, reported as a percentage and as segments out of 48, 2) NR	1) automated, 2) automated	1) to calculate the Pa-BSA, the BOD was divided into 48 segments based on anatomic landmarks, primarily the joints and prior research. Then anatomic pain locations marked in the 48 body segments were collapsed into nine body areas (head, right arm, chest, left arm, abdomen, right leg, left leg, upper back, lower back). Pain location distribution represented by the Pa-BSA was calculated via image …	1) no, 2) no	1) pain map, 2) pain location percentages	1) For visual display, a pain map was created based on the output from the image analysis to indicate the most frequently reported pain segments and locations across the entire sample. A color grid was used to illustrate the percentage of pain in a specific segment. 2) percentage of participants who reported pain at a particular location	1) population	pain drawings saved as .bmp. Not specified if body segment markings were visible while manikin was being filled in but seems like they weren’t.
	The Area of Pressure-Induced Referred Pain Is Dependent on the Intensity of the Suprathreshold Stimulus: An Explorative Study.	Palsson	Denmark	2020	NR	To investigate the pain referral area (number of pixels) and extent (vector length) as elicited from increasing intensities of pressure-induced pain at the shoulder.	cross sectional	induced	induced pain	NR	22	30 years [23-44] (not reported if this is mean/median etc)	10 women	healthy adults from university population	Navigate Pain	pseudo 3D	whole body	pixels	posterior	none	1) area, 2) extent	1) expressed as pixels 2) the vector length extending from the ipsilateral earlobe to the most distal location of the pain, expressed as pixels	1) automated, 2) automated	1) Based on the pain drawing, the total size of the referred pain area (expressed as pixels) was extracted. 2) The extent of referred pain was post-processed using MATLAB (MathWorks, Natick, MA) to calculate the distance from a reference point (ipsilateral earlobe) to the most distally located pixel drawn on the body chart. The distance was presented as a pain vector length, expressed as pixels, …	1) NR, 2) no	1) overlays of pain drawings	1) heatmap. “The darkest regions and lightest shading indicate the areas of maximum and minimum overlap”
	Healthy Pain-Free Individuals with a History of Distal Radius Fracture Demonstrate an Expanded Distribution of Experimental Referred Pain Toward the Wrist.	Doménech-García	Denmark	2020	assessing recovery from distal radius fracture	The aim of this cross-sectional study was to investigate whether individuals who have fully recovered from a distal radius fracture (fracture group) demonstrate increased pain sensitivity and expanded distribution of pressure-induced pain within and remotely to the preinjury region compared with healthy controls (control group) without a history of distal radius fracture.	cross sectional	induced	distal radius fracture	NR	1) 23, 2) 22	1) mean 45 range 21-79, 2) mean 45 range 21-80	1) 14 females, 2) 13 females	1) pain-free individuals with a history of distal radius fracture, 2) age and sex matched heathy controls	Navigate Pain	pseudo 3D	whole body	pixels	anterior and posterior	none	1) pain referral, 2) pain area, 3) pain extent, 4) number of body regions	1) NR 2) automatically extracted and expressed in pixels, 3) reported as regional expansion or widespread expansion, 4) NR	1) NR, 2) automated, 3) NR, 4) NR	1)NR 2) automatically extracted and expressed in pixels 3) To measure the extent of the pain area, the body chart was divided into five different regions (Figure 3) for ECRL muscle stimulation [9] and 15 different regions for infraspinatus muscle (Figure 3) [11, 12]. An expanded pain area in the former distribution was considered “regional expansion,” and an expanded pain area in the latter was c…	1) NR (no), 2) NR (yes), 3) NR, 4) NR	1) distribution of pain	1) heatmap. “Dark color was scaled as maximal (100%) overlying level for each view (10 and 14 participants for the anterior and posterior body chart views, respectively)”	1) population	The frequency of pressure-induced pain in each region was determined in addition to the frequency of pain referred beyond the stimulation site
	A Mobile Phone Application for Assessing Daily Variation in Pain Location and Pain Intensity in Patients with Urologic Chronic Pelvic Pain Syndrome: A MAPP Network Study.	Erickson	USA	2021	NR	The purpose of this MAPP Network pilot study was to demonstrate proof-of-concept for a mobile phone application (app) to record daily patterns of pain location and pain intensity.	longitudinal	natural	urologic chronic pelvic pain	NR	20	mean 42 SD 14.3	11 women	patients from urology clinics with urologic chronic pelvic pain	NR	2d	whole body	predefined regions (7 regions, 1 pelvic, 6 nonpelvic)	front, back	intensity (VAS 0-10)	1) number of sites	1) out of 7 possible sites. Body map sites not chosen by the participant were assumed to have a pain level of 0	1) NR	1) NR	1) NR	1) heatmap, 2) pain intensity	1) To assess variation in pain location, heat maps were created showing the minimum, maximum and range (total number of possible sites=7) of sites in which the participant reported a pain intensity of greater than 0 on the app by day. Pelvic pain and nonpelvic pain intensities were analyzed in separate heat maps showing minimum, maximum and range of pain by day by participant. For nonpelvic pain …	1) time, 2) time		duplicate
	A novel multi-dimensional clinical response index dedicated to improving global assessment of pain in patients with persistent spinal pain syndrome after spinal surgery, based on a real-life prospective multicentric study (PREDIBACK) and machine learning techniques.	Rigoard	France	2021	characterise pain patterns in patients with PSPS-T2	Our primary objective was to develop a Multidimensional Clinical Response Index (MCRI) reflecting multidimensional pain assessment in a population of 200 patients presenting with PSPS-T2 and receiving various treatments during 12 months of follow-up. The secondary objectives were to determine (i) the correlation between MCRI and pain intensity score, quality of life, functional capacity score, an…	longitudinal	natural	post-operative Persistent Spinal Pain Syndrome (PSPS-T2)	NR	193	mean 52.9 SD 12.5	110 female, 83 male	PSPS-T2 patients from five French pain centres	PRISMap	2d	NR	pixels	patient photograph	intensity (1-4)	1) pain mapping intensity (PMI)	1) PMI = 1 * SurfaceLow + 2 * SurfaceMedium + 3 * SurfaceIntense + 4 * SurfaceVeryIntense.	1) automated	1) Patients draw their pain surface directly on a computerized tactile interface in a predetermined body (individually adapted from the patient body mass index). A color code was used to signify pain intensity: red = very intense, orange = intense, dark blue = moderate, light blue = mild [30]. Lower pain intensity was associated with coefficient 1, medium pain intensity with coefficient 2, intens…	1) yes
	A picture is worth a thousand words: linking fibromyalgia pain widespreadness from digital pain drawings with pain catastrophizing and brain cross-network connectivity.	Ellingsen	USA	2021	understanding pain patterns in fibromyalgia	we applied digital pain drawings and fMRI in fibromyalgia patients to investigate the associations between catastrophizing, resting brain network connectivity, and pain widespreadness.	cross sectional	natural	fibromyalgia	69 Caucasian, 3 African American, 2 Asian American, 5 others/multiracial	79	mean 41.5 SD 12.6 range 18-65	female	female patients meeting the American College of Rheumatology diagnostic criteria for fibromyalgia	SymptomMapper	2d	whole body	pixels (1000x1084 pixel resolution)	front, back	quality (aching, shooting, burning, tenderness), tissue type (skin, muscle, bone), intensity (VAS 0-10)	1) pain sensation, 2) widespreadness, 3) laterality	1) whether participant reported particular pain sensation anywhere on the body, 2) percent of total body area marked as painful 3) Whether spatial extent of pain was lateralized for any body region	1-3) automated	1) 2) To investigate how the spread of pain might differ across body regions and pain quality, we used predefined lateralized body regions of interest (ROI) based on the Widespread Pain Index (WPI55). In addition to the 19 WPI regions, we also included ROIs for the face (above the jaw) and back of head, which are not defined labels in the WPI scale, as there were pain reports also for these regio…	1-4) NR	1) pain frequency body map, 2) pixel-wise correlation with pain catastrophizing, 3) pain intensity	1) To investigate the overall spatial bodily distribution of pain across patients, we calculated the frequency of pain sensations (percent of patients reporting pain and irrespective of intensity) pixel-by-pixel for the entire body. This pain frequency body map was calculated individually for each specific sensation category (aching, tenderness, burning, and shooting), and overall for any pain se…	1) population, 2) population, 3) population	Each individual's 2-dimensional pain map for each pain quality was converted to the NIFTI image format and analyzed using image analysis tools amenable to voxel or pixel-wise intensity mapping (FMRIB Software Library, FSL, v6.0).	duplicate
	Changes in Pain Sensitivity and Conditioned Pain Modulation during Recovery from Whiplash-Associated Disorders.	Christensen	Spain	2021	assessing recovery from whiplash-associated disorders	This study aimed to investigate the pain-sensory profile of a group with WAD before and after 2 weeks of standardized rehabilitation compared with a healthy pain-free control group	longitudinal	natural/induced	whiplash-associated disorders	NR	1) 22, 2) 22	1) mean 30.6 SD 7.4, 2) mean 30.5 SD 7.4	1) 14 female, 2) 14 female	1) people with whiplash associated disorders, 2) age and gender matched healthy controls	Navigate Pain	pseudo 3D	whole body	pixels	anterior, posterior	none	1) total area of perceived pain	1) The total area of perceived pain, indicated in colored pixels, was summarized by adding the anterior and posterior views.	1) NR (automated)	1) NR	1) NR (yes)	1) NR	1) heatmaps shown summarising multiple manikins	1) population
	Characterization of chronic overlapping pain conditions in patients with chronic migraine: A CHOIR study.	Barad	USA	2021	understanding pain patterns in patients with chronic migraine with and without chronic overlapping pain conditions	Chronic overlapping pain conditions (COPCs) represent a co-aggregation of widespread pain disorders. We characterized differences in physical and psychosocial functioning in patients with chronic migraine (CM) and those with CM and COPCs.	cross sectional	natural	chronic migraine	NR	1601	mean 42.8, SD 14.1	1498 female, 93 male	patients in the CHOIR dataset with migraine	Collaborative Health Outcomes Information Registry (CHOIR)	2d	whole body	predefined regions (74)	anterior, posterior	none	1) migraine only, 2) non-cephalic pain	1) patients reporting pain in any cranial site, 2) patients reporting pain in any non-cephalic region in addition to the cranial site(s)	1) NR (automated), 2) NR (automated)	1) Participants reporting pain in any cranial site (regions 1, 2, 3, 4, 37, 38, 39, and 40) were considered to have “migraine only” if they received a clinician diagnosis of migraine. 2) We collapsed the 74 separate body map areas into 11 anatomically defined broader groups (Figure 1). Participants reporting pain in any of nine condensed non-cephalic regions in addition to the cranial site(s) wer…	1) NR, 2 ) NR	1) body map regions	1) diagram/heatmap showing pain prevalence by body region	1) population
	Comparison of deep phenotyping features of UCPPS with and without Hunner lesion: A MAPP-II Research Network Study.	Lai	USA	2021	understanding pain patterns in patients with urologic chronic pelvic pain syndrome	To use the phenotyping data from the MAPP-II Symptom Patterns Study (SPS) to compare the systemic features between urologic chronic pelvic pain syndrome (UCPPS) with Hunner lesion (HL) versus those without HL.	cross sectional	natural	urologic chronic pelvic pain	1) race: 25 white, ethnicity: 3 Hispanic, 2) race: 180 white, ethnicity: 9 Hispanic	1) 28, 2) 195	1) mean 58.0 SD 15.0, 2) mean 43.6 SD 15.5	1) 20 male, 8 female, 2) 50 male, 145 female	patients with UCPPS enrolled in the MAPP-II study with documentation of HL status 1) with HL, 2) without HL	Collaborative Health Outcomes Information Registry (CHOIR)	(from citation) 2d	whole body	predefined regions (76 or 12)	(from citation) front, back	(from citation) none	1) widespread pain, 2) non-pelvic pain sites, 3) non-pelvic pain regions	1) Widespread pain was operationalized as having pain in two or more nonpelvic regions on the CHOIR whole body map, reported as binary variable 2) number of pain sites(0-76) marked outside the pelvis on the whole body map 3) number of regions (0-12) marked outside the pelvis on the whole body map	1) NR, 2) NR, 3) NR	1) NR, 2) NR, 3) NR	1) NR, 2) NR, 3) NR
	Digital pain drawings are a useful and reliable tool for assessing patients with temporomandibular disorders.	Pitance	Belgium	2021	understanding pain patterns in people with temporomandibular disorders	To evaluate the location and extent of pain in people TMD using digital PD, and to explore their association with clinical features. Reliability of pain extent and pain location using PD was also assessed.	cross sectional	natural	temporomandibular disorders	NR	40	36.2 SD 12.6	27 women, 13 men	patients referred to the Cliniques Universitaires Saint-Luc oro-facial pain physiotherapy unit with diagnosis according to DC-TMD	SketchBook Pro based manikin	2d	whole body, head, mouth	pixels (786x1024px per view)	whole body front, whole body back, head left, head right, mouth interior	none	1) pain extent, 2) pain location	1) the number of coloured pixels inside the body chart perimeter, 2) binary painful/not painful value for each of 45 anatomical body regions	1) automated, 2) automated	The assessment of pain location and extent was performed with a custom-developed software as previously described (Barbero 2015). 1) In the case that patients drew outside the body chart perimeter, the pixels outside the body area were removed automatically. 2) o describe the pain location, the full body chars were analysed according to a rating system (ie a grid with 45 anatomical regions) propo…	1) no, 2) no	1) pain frequency map, 2) pain location histograms	1) heatmaps showing pain frequency per pixel. Darker colours indicate areas where a larger number of patients reported pain (eg red areas correspond to pain indicated by 33% of patients). 2) heatmaps showing pain frequency per body region	1) population, 2) population	Used PD from The Diagnostic Criteria for Temporomandibular Disorders (DC-TMD) - 2014 version. The test-retest reliability of pain location was investigated using the Jaccard similarity coefficient,27 which was the ratio between the painful areas included in the two consecutive PD on the same body charts (PD1 ∩ PD2) and the total number of painful areas (PD1 ∪ PD2) of the two PD. (didn’t include t…
	Hierarchical clustering by patient-reported pain distribution alone identifies distinct chronic pain subgroups differing by pain intensity, quality, and clinical outcomes.	Alter	USA	2021	understanding pain patterns in chronic pain	The objective of the current study was to evaluate the clinical relevance of patterns of pain distribution using an algorithmic approach agnostic to diagnosis or patient-reported facets of the pain experience.	longitudinal	natural	chronic pain	83% white, 15% Black, 2% other	21658	mean 56.6 SD 15.5	40% male	patients who completed the pain body map question while completing a set of validated pain assessments as part of a clinical visit to the University of Pittsburgh’s seven pain management clinics	Collaborative Health Outcomes Information Registry (CHOIR)	2d	whole body	predefined regions (74)	male/female, anterior/ posterior	none	1) number of body regions	1) The total number of body regions reflects the simple sum of selected regions for each patient, ranging from 0 to 74	1) automated	1) NR	1) NR	1) hierarchical clustering, 2) heatmap	1) Data from all patients was used in a hierarchical clustering approach, revealing 9 distinct groupings, 2) heatmap showing The frequency of body area selection (by group)	1) population, 2) population		key study
	Is Distribution of Pain Related with Central Sensitization in Patients with Lower Limb Osteoarthritis?.	Koufogianni	Greece	2021	understand pain patterns in osteoarthritis	To study the relationship between the percentage of distribution of pain in the lower limb for both knee and hip, in patients before hip or knee arthroplasty, and the Central Sensitization Inventory Questionnaire.	cross sectional	natural	osteoarthritis	NR	20	mean 64.78 SD 9.5	women	people with diagnosed chronic knee or hip OA about to undergo arthroplasty	Reference image	2d	whole body	pixels (1,517,036px total body surface area)	front, back	none	1) pain distribution (body ratio)	1) percentage of body surface	1) automated	1) This digital drawing was stored in a .png format on the tablet and then transferred to the application to calculate the pain distribution and export the final results.	1) no	1) frequency body map	1) the frequency of the widespread distribution of pain on the whole-body map	1) population	The software called “Pain Distribution.app”, is freely available (https://www.hprl.physio.uth.gr/pain-distribu- tion), and it is used in combination with a tablet and the application “Autodesk Sketchbook” where the participant paints the area that she/he felt pain on a digital body diagram (mannequin). The mannequin was also created for the research purposes of this study under the name “Referenc…
	Pain referral area is reduced by remote pain.	Palsson	Denmark	2021	NR	This study aimed to determine if referred pain is reduced by applying a remote, conditioning painful stimulus.	cross sectional	induced	pain referral	NR	24	27 years [range 18–37] (not reported if median/mean etc)	men	healthy men	Navigate Pain	pseudo 3D	whole body	pixels	front, back	none	1) total size of referred pain area, 2) distribution of referred pain, 3) pain referral, 4) total pain area	1) Pain outside of the stimulation site. Only pain external to the boundaries of the medial and lateral scapular borders, angulus inferior below and the spine of the scapula above was considered to be referred pain. 2) the maximum length or radiating spread of pain from the ipsilateral earlobe to the most distally located pixel on the body chart. 3) whether pain was felt remote to the stimulation…	1) manual, 2) NR, 3) NR, 4) NR (automated)	1) This process was carried out by visual inspection of the body charts in the post-processing phase, 2) NR, 3) NR, 4) NR	1-4) NR	1) pain referral patterns	1) heatmap showing pixelwise average of multiple manikin reports. Going from dark to light, the colour codes indicate the proportion of subjects (n = 24) who experienced pain or referred pain in the area.	1) population
	The added value of subcutaneous peripheral nerve field stimulation combined with scs, as salvage therapy, for refractory low back pain component in persistent spinal pain syndrome implanted patients: A randomized controlled study (cumpns study) based on 3d-mapping composite pain assessment.	Rigoard	France	2021	assessing treatment response to peripheral nerve field stimulation	The primary objective of the study was to compare the percentage of back pain surface decrease after 3 months, using a computerized interface to obtain quantitative pain mappings, combined with multi-dimensional SCS outcomes.	longitudinal	natural	Persistent Spinal Pain Syndrome-Type 2 (PSPS-T2)	NR	1) 6, 2) 7	1) mean 51.7 SD 12.2, 2) mean 45.1 SD 9.5	1) 2 male, 4 female, 2) 1 male, 6 female	patients from the University Hospital of Poitiers diagnosed as PSPS-T2 (split into randomised groups 1 and 2)	PRISMap	NR	NR	pixels	NR	intensity (mild, moderate, intense, very intense)	1) back pain surface/real surface	1) reported in cm^2	1) automated	1) The pixels in the patient drawing were then converted into cm², using several anatomical landmarks, patient morphology and morphometry, to measure the pain surface optimally and accurately, using patented data processing system	1) no
	Adults with unilateral lower-limb amputation: Greater spatial extent of pain is associated with worse adjustment, greater activity restrictions, and less prosthesis satisfaction.	Sions	USA	2022		This study’s primary objective was to determine if pain extent is associated with prosthetic outcomes. A secondary objective was to determine test-retest reliability for evaluation of pain extent post-amputation.	cross sectional	natural	prosthetics for amputated limbs	68 Caucasian	74	median 58, 25th, 75th percentile 48, 65	32 female	amputees who use a prosthesis	NR	2d	whole body	predefined regions (59)	front, back	none	1) total number of painful body regions, 2) widespread pain	1) number of regions selected on the manikin, 0-59, 2a) axial pain plus ≥3 quadrants with pain, 2b) axial pain plus pain in all four quadrants	1) NR, 2) NR	1) NR, 2) NR	1) NR,(no), 2) NR (no)	1) most frequently reported painful body regions	1) NR	1) population
	CHOIRBM: An R package for exploratory data analysis and interactive visualization of pain patient body map data.	Cramer		2022	NR	This manuscript introduces CHOIRBM, an R package that provides a collection of functions for data formatting, processing, and visualizing anatomical pain data using the CBM.									CHOIR Body Map (CBM)	2d	whole body	predefined regions (36 anterior, 38 posterior, 74 total)	male/female, anterior/posterior										need to come back to this one
	Comparing what the clinician draws on a digital pain map to that of persons who have greater trochanteric pain syndrome.	Plinsinga	Australia	2022	NR	The specific aims of this study were to (1) assess the agreement between the drawn pain areas, and (2) assess any differences in shape and location of pain drawings.	cross sectional	natural	greater trochanteric pain syndrome (GTPS)	NR	23	mean 50 SD 10	21 female	Individuals who had lateral hip pain were recruited from the Brisbane metropolitan area	Navigate Pain	pseudo 3D	whole body	pixels	front, back, left, right	none	1) pain area, 2) bounding box	1) The size of the total areas shaded for each view were calculated and expressed in percentage of the total pixels for that view. 2) The bounding box was used to portray the overall shape of the pain drawing. It was calculated by multiplying the maximum length (y) and width (x) distances of the drawn pain area.	1) automated, 2) automated	1-2) All metrics were automatically extracted from the pain drawings using MATLAB® (Version R2017b, Natick, MA, USA) for the analysis.	1) no, 2) no	1) location, 2) overlay images	1) The Jaccard index was used to determine the area of overlap in pain areas between clinician and patient digital pain drawings. It was expressed as a proportion of the total drawn area of both patient and clinician digital pain drawings. 2) Overlay images were used to visually describe and inspect differences in body charts between patients. Overlay images were created by superimposing the orig…	1) individual pairs of pain maps, 2) population
	Digital pain extent is associated with pain intensity but not with pain-related cognitions and disability in people with chronic musculoskeletal pain: a cross-sectional study.	Luque-Suarez	Spain	2022	understanding pain patterns in people with chronic musculoskeletal pain	This cross-sectional study sought to evaluate whether digital pain extent is related to optimism, pessimism, expectations of recovery, pain acceptance, and pain self-efficacy in people with chronic musculoskeletal pain	cross sectional	natural	chronic musculoskeletal pain	NR	186	mean 52.7 SD 10.6	133 female, 53 male	individuals with chronic musculoskeletal pain	Pain Sketch V2.0.6	2d	whole body	pixels	male/female, frontal/dorsal	none	1) digital pain extent	1) computed for each digital body chart as the sum of the pixels and expressed as a percentage of the total body chart area. Any shading outside of the body chart borders was excluded from the analysis.	1) automated	1) analysed using novel customized software	1) no	1) pain frequency maps	1) Pain frequency maps were also created to illustrate where the participants most frequently reported pain	1) population
	Moving Beyond the Neck and Arm: The Pain Experience of People With Degenerative Cervical Myelopathy Who Have Pain.	Boerger	England	2021	understanding pain patterns in people with degenerative cervical myelopathy	the aim of this paper was to determine the anatomical distribution, severity, impairment due to pain, and neuropathic quality and its impact on quality of life in PwCM who have a painful phenotype.	cross sectional	natural	degenerative cervical myelopathy	NR	82	mean 52.93 SD 9.10	18 M 64 F	people living with degenerative cervical myelopathy	Michigan Body Map	NR	NR	predefined regions (35)	NR	none	1) Michigan Body Map, 2) bilateral pain in the lower extremity	1) NR (implied to be count of MBM areas selected) 2) binary variable	1) NR, 2) NR	1) NR, 2) NR	1) NR, 2) NR	1) pain frequencies	1) percentages of participants reporting neck pain, head pain, trunk pain outside of the neck and head, upper extremity pain, and lower extremity pain were calculated from the MBM data	1) population
	Obstructive sleep apnea is common in patients with high-impact chronic pain - An exploratory study from an interdisciplinary pain center.	Larsen	Denmark	2021	understanding pain patterns in chronic pain patients with and without OSA	the current study aimed to explore the frequency of OSA based on objective sleep monitoring in patients with high-impact chronic pain, defined as persistent pain with substantial restriction of life activities lasting 6 months or more [30], referred for interdisciplinary pain treatment. Secondary aims were to identify possible differences in clinical pain characteristics between patients with and…	cross sectional	natural	obstructive sleep apnea (OSA) in chronic pain patients	NR	90	mean 47.1 SD 11.0	71 women, 19 men	people referred for interdisciplinary pain treatment	PainData	NR	NR	NR	NR	NR	1) pain areas	1) n/71	NR	NR	NR
	Spatiotemporal patterns of pain distribution and recall accuracy: A dose-response study.	Galve Villa	Denmark	2021	NR	The primary aims of this study were (i) to measure the temporal changes of pain intensity, area, and location in a dose-response fashion and (ii) to assess recall accuracy of the peak pain intensity and distribution seven days later, using a digital pain mapping application. The secondary aims were to (i) evaluate the influence of repeated momentary pain drawings on pain recall accuracy and (ii) …	cross sectional	induced	pain recall	NR	57	range 19-45	25 females	healthy participants	Navigate Pain	2d	lower body	pixels (204,410 px drawable area)	back	none	1) radiating extent (vector length), 2) compound area (bounding box area), 3) location (centroid)	1) The vector length was defined as the maximum distance, measured in pixels, from the injection site to the farthest located pixel on the pain drawing. 2) The maximum vertical and horizontal distances of the pain area, multiplied together 3) The centroid is the weighted average point (geometric center) of all the points in a drawn area or areas. The centroid is expressed as X and Y coordinates.	1) automated, 2) automated, 3) automated	1-3) Digital image analyses were used to extract and provide quantitative descriptors of the pain distribution over time and between doses. 1) The vector length was defined as the maximum distance, measured in pixels, from the injection site to the farthest located pixel on the pain drawing. Considering that the pain drawing might contain two or more areas in a discontinuous manner, the total vec…	1) no, 2) no, 3) no	1) area under the pain area-time curve, 2) most extensive pain area, 3) pain drawing overlays,	1) The second measure utilized the area under the pain area-time curve (AreaAUC) as an overall measure of the spatiotemporal changes in pain area for the low- and high-dose drawing groups. The AUC for each participant was calculated for the time all participants reported pain. 2) the most extensive pain area evoked immediately following the injection of HS was identified and defined as the PP are…	1) time, 2) time, 3) population	AUC calculated for other summary measures
	The Challenge of Converting "Failed Spinal Cord Stimulation Syndrome" Back to Clinical Success, Using SCS Reprogramming as Salvage Therapy, through Neurostimulation Adapters Combined with 3D-Computerized Pain Mapping Assessment: A Real Life Retrospective Study.	Rigoard	France	2022	assessing response to treatment in patients already implanted with SCS now experiencing LoE	The main goal of our study was to investigate salvage procedures, through neurostimulation adapters, in patients already implanted with Spinal Cord Stimulation (SCS) and experiencing Loss of Efficacy (LoE).	longitudinal	natural	Spinal chord stimulation	NR	27	mean 53.2 SD 11.6	12 female, 15 male	patients who had previously had successful SCS implantation now experiencing LoE	NR	NR (pseudo 3d)	whole body	pixels	back, soles of feet	paresthesia, quality (4 options)	1) pain area, 2) parethesia coverage	1) reported in cm^2, 2) percentage of pain area covered with paresthesia	1) automated, 2) automated	1) The pixels of the patient’s drawing were then converted to cm², using several anatomical landmarks, patient morphology and morphometry, to optimally and accurately measure the pain area, using a patented data processing system 2) NR	1) NR, 2) NR
	The spatial extent of pain is associated with pain intensity, catastrophizing and some measures of central sensitization in people with frozen shoulder.	Balasch-Bernat	Spain	2022	understanding pain patterns in people with frozen shoulder	The aim of this cross-sectional study was to explore the spatial extent of pain and its association with clinical symptoms, psychological features, and pain sensitization in people with frozen shoulder (FS).	cross sectional	natural	frozen shoulder	NR	48	mean 54.5 SD 7.5	33 women and 15 men	patients with primary FS in Valencia	SketchBook Pro based manikin	2d	upper body	pixels	male/female, frontal/dorsal	none	1) pain extent	1) total area of pain extracted from frontal and dorsal body views using Margolis rating scale and based on anatomical regions	1) automated	1) A custom-designed software program was used to calculate the total pain extent for each participant. Pain extent and pain location were scored using the Margolis rating scale. For each anatomical region affected by pain, a pain percentage was attributed. Thus, scores from the dorsal view and frontal view were combined to generate a single value of pain extent (i.e., total pain extent).	1) no	1) pain frequency map, 2) pain distribution	1) custom-designed software program was used to generate two pain frequency maps (i.e., frontal and dorsal body chart) separately for men and women 2) Pain distribution in the anatomical regions was reported using histograms	1) population, 2) population
	Whole Body Pain Distribution and Risk Factors for Widespread Pain Among Patients Presenting with Abdominal Pain: A Retrospective Cohort Study.	Hah	USA	2022	understanding pain patterns in patients with comorbid abdominal pain	We aimed to characterize the longitudinal changes in somatic pain distribution of patients presenting to a tertiary pain clinic with comorbid abdominal pain over 12 months, and to identify predictors of widespread pain after 12 months of pain treatment including the presence of chronic overlapping pain diagnoses and psychosocial symptoms.	longitudinal	natural	abdominal pain	race: 179 white, 5 American Indian or Alaskan Native, 14 Asian or Pacific Islander, 13 African American, 43 other. ethnicity: 34 Hispanic	258	women: range 18-81, men: range 23-68	238 women, 22 men	patients at the Stanford Pain Management Center with abdominal pain	Collaborative Health Outcomes Information Registry (CHOIR)	2d	whole body	predefined regions (36 anterior, 38 posterior, 74 total)	anterior, posterior	none	1) pain distribution categorization	1) whether patients had localized abdominal pain, intermediate pain, or widespread pain	1) manual	1) The “localized abdominal pain” group consisted of patients that reported pain limited to either of two anterior abdominal sites. Patients who had indicated either anterior abdominal sites and one to three additional pain regions outside the abdomen were categorized to the “intermediate” pain group, and those reporting pain over either anterior abdominal site and four or greater additional pain…	1) no	1) pain distribution by region, 2) CPM categorization over time	1) Heat map of pain distribution patterns. Values indicate number of participants experiencing pain in a given region. We collapsed the 74 separate body map areas into nine anatomically defined broader regions as described in a prior study. 2) flowchart showing pain distribution from initial to follow-up visit.	1) population, 2) population, time
	Anterior Electronic Hip Pain Drawings Are Helpful for Diagnosis of Intra-articular Sources of Pain: Lateral or Posterior Drawings Are Unreliable.	Feng	USA	2023	diagnosis of patients with hip pain	The purpose of this study was to determine the accuracy of electronic hip pain drawing to diagnose intra-articular source of pain in nonarthritic hips, defined by response to an intra-articular injection.	longitudinal	natural	non-arthritic hip pain	NR	83	1) 46 SD 15, 2) 48 SD 13	1) 42 women, 19 men, 2) 12 women, 10 men	New patients with hip pain who underwent injection as part of the diagnostic process (classified as 1: responder, 2: nonresponder)	NR	2d	whole body	pixels	front, back, left, right	none	1) region marked	1) Regions of hip marked were classified as anterior hip, lateral hip, posterior hip/gluteal region, anterior thigh, and posterior thigh. Additional regions marked were lumbar spine, pubic symphysis area, and distal to the knee	1) NR	1) NR	1) NR
	Neurobiology and long-term impact of bladder-filling pain in humans: a Multidisciplinary Approach to the Study of Chronic Pelvic Pain (MAPP) research network study.	Schrepf	USA	2023	understanding pain patterns in patients with urologic chronic pelvic pain syndrome	we aim to establish the clinical significance of bladder filling pain using a standardized test and the associated neural signature	longitudinal	natural	UCPPS	group 1/group 2: race: 380/47 Caucasian, 23/9 African American/Black, 2/0 North American Indian/Northern Native, 1/0 Native Hawaiian/Other Pacific Islander, 3/7 Asian/Asian American, 15/6 more than one race, 5/3 other. ethnicity 400/64 non-Hispanic	1) 429, 2) 72	1) mean 43.7 SD 15.6, 2) mean 41.1 SD 14.8	1) 155 males, 274 females, 2) 35 females	individuals diagnosed with urologic chronic pelvic pain syndrome (UCPPS) recruited as part of the multidisciplinary approach to the study of chronic pelvic pain (MAPP) study. 1) Patients with urologic chronic pelvic pain syndrome (N = 429) and 2) pain-free controls (N = 72)	Collaborative Health Outcomes Information Registry (CHOIR)	NR (2d)	NR (whole body)	NR (predefined regions)	NR (male/female, anterior/posterior)	none	1) degree of widespread pain	1) number of regions selected on body map (0-13)	1) NR	1) Widespread pain was assessed by the Collaborative Health Outcomes Information Registry body map, which was then scored into 13 painful regions (1 pelvic and 12 extra pelvic).	1) NR
	Quantification of Patient-Reported Pain Locations: Development of an Automated Measurement Method.	Abudawood	USA	2023	understanding pain patterns in patients with sickle cell disease	Our study aim was to introduce an automated process for measuring the location and distribution of pain collected during a routine outpatient clinic visit. The main objective of our translational method study was to apply a computerized process for measuring the pain areas that adults with pain marked on a body outline diagram.	cross sectional	natural	sickle cell disease	114 Black, 2 other	116	mean 33.3 SD 11.6	75 female, 41 male	adults with sickle cell disease–associated pain who received care at the University of Illinois at Chicago Hospital and Health Sciences System	PAINReportIt	2d	whole body	pixels	front, back	none	1) body surface area per segment	1) percentage of the total area of each segment marked as painful	1a) manual, 1b) automated	1) An area within the body outline was included if any portion of it was marked red, no matter how slightly. Marks were not included if they were drawn to connect two or more pain sites (without lifting the pen) rather than individually marking pain distribution and site. Circled areas were treated as if the entire circled area had been marked. Marks outside the body outline were not included. 1a…	1) no, 2) no	1) pain frequency map, 2) pain frequency by segment, 3) pain frequency by body area	1) heat map of the 48 body segments showing frequencies and percentages of reporting pain in that specific area. The blue color represents the least frequently reported pain areas, and the red color represents the most frequently reported pain areas, 2) The frequency and percentage of pain marks in each of the 48 body segments, 3) the 48 segments were collapsed into nine body areas, the frequenci…	1) population, 2) population, 3) population	have to mark pain all in one go without lifting the pen, so discrete pain sites are joined by a line.
	Quantifying Pain Location and Intensity with Multimodal Pain Body Diagrams.	Kwong	USA	2023	NR	The following protocol demonstrates a method for obtaining novel, visually intuitive, colored PBDs and extracting three quantitative metrics that together reflect a composite of pain intensity and location information	longitudinal	natural	neuropathic pain etiologies		5	range 51-67	3 female, 2 male	participants undergoing a research trial of deep brain stimulation (DBS) for refractory chronic neuropathic pain	NR (Photoshop based manikin)	2d	whole body	pixels	male/female, front/back	intensity	1) PBD coverage, 2) PDB sum, 3) PDB mean	1) the number of colored pixels divided by the total number of pixels available within the body diagram multiplied by 100, 2) the sum of hue values divided by maximum possible sum of hue values multiplied by 100, 3) (the sum of all hue values divided by the total number of pixels) divided by the maximum hue value, multiplied by 100	1) combination, 2) combination, 3) combination	1-3) initial processing step for all drawings: Isolate the colored pixels of interest from the top layer of the PBD file by adding two mask layers: one completely black layer below the colored-in layer and one black mask layer to exclude pixels outside the template body outline above the colored-in layer. This will result in processed PBDs that only contain the colored pixels within the body outl…	1) no, 2) no, 3) no				intensity recorded using pressure sensitive stylus. there’s a lot of detail about the step-by-step process of saving the images in the paper	key study
	Traumatic Events, Posttraumatic Stress Disorder, and Central Sensitization in Chronic Pain Patients of a German University Outpatient Pain Clinic.	Manuel	Germany	2023	understanding pain patterns in chronic pain patients with and without PTSD/trauma	The first objective of this study was to assess the prevalence of traumatic life events and PTSD in a large sample of chronic pain patients of a German university hospital outpatient clinic. Second, we wanted to evaluate the impact of comorbidity on proxy measures for central sensitization such as pain area and widespreadness, as well as co-occurring traits of sensory sensitivity (e.g., anxiety, …	cross sectional	natural	chronic pain/PTSD	NR	1) 231, 2) 210, 3) 283, 4) 99	1) 53.9 SD 18.0, 2) 55.9 SD 15.7, 3) 53.0 SD 16.0, 4) 50.7 SD 12.0	1) 159 women, 2) 135 women, 3) 195 women, 4) 72 women	chronic pain patients at a Germany university hospital outpatient clinic with 1) no trauma, 2) accidental trauma, 3) interpersonal trauma, 4) PTSD	SymptomMapper	2d	whole body	pixels	front/back	none	1) pain area, 2) pain widespreadness	1) reported as percentage, 2) widespread pain index (0-19)	1) NR, 2) NR	1) NR, 2) WPI does not include head regions	1) NR, 2) NR	1) average pain drawings	1) heatmaps showing WPI region involvement (average pain per WPI region) and pain area overlap (per pixel average)	1) population
	Digital body mapping of pain quality and distribution in athletes with longstanding groin pain.	Serner	France	2022	understand pain patterns in patients with longstanding groin pain	We aimed to explore self-reported pain locations and quality of pain in athletes with longstanding groin pain, classified according to the Doha agreement meeting classification system.	cross sectional	natural	groin pain in atheletes	NR	167	mean 33 SD 10	152 male, 15 female	Adult athletes with groin pain from any sport at any level were consecutively recruited from two clinics of a general surgeon (GR) specialized in groin pain in athletes	Navigate Pain	pseudo 3D	whole body	pixels	front, male genitals	quality (9 options or just “pain”), intensity (mild, moderate, severe)	1) area, 2) laterality, 3) symmetry, 4) pain quality descriptors, 5) pain intensity descriptors	1) total pixels, 2) Bilateral pain was rated when the area of pain crossed the midline of the body chart, 3) All bilateral pain drawings were rated as symmetric, borderline symmetric, or asymmetric according to previous work, 4) pain quality descriptors associated with any marked area, 5) pain intensity descriptors associated with any marked area	1) automated, 2) manual, 3) manual, 4) NR (automated), 5) NR (automated)	1) the area, expressed as pixels, is associated with a self-reported pain descriptor and an intensity. Analyses of the overall pain area excluded any overlap between different pain descriptors drawn in the same areas in a pain drawing. For example, a pain drawing with moderate “pain” and a mild electric sensation drawn in the same area would only contribute to the overall pain area calculation on…	1) yes, 2) no, 3) no	1) pain map overlay, 2) distributions of pain	1)heat maps using colour scheme from dark blue to dark red to show the relative frequency for each grouping. The colour-scheme scale reflects the maximum overlap for each clinical grouping. Before creating the pain map overlays, common regions of pain across single entities of groin pain and between two or three clinical entities of groin pain are made clear by flipping unilateral left-sided pain…	1) population, 2) population	Prior research also shows that the clinical assessment of symmetry is more strict than an automatic assessment
	Development and validation of the Collaborative Health Outcomes Information Registry body map	Scherrer	USA	2021	NR	To provide a comprehensive body map that can be universally applied across pain conditions, we developed the electronic Collaborative Health Outcomes Information Registry (CHOIR) self-report body map by performing an environmental scan and assessing existing body maps.	cross sectional	natural	chronic pain	14 African American, 446 Anglo-American, 45 Asian, 4 Pacific Islander, 4 American Indian or Alaskan Native, 47 Others	530	mean 53.7 SD 14.7 range 18-89	159 male, 398 female, 2 other, 1 decline to answer	people with chronic pain	CHOIR Body Map (CBM)	2d	whole body	predefined regions (36 anterior, 38 posterior)	male/female, front/back	none	1) total number of body areas, 2) specific body areas	1) total number of body areas endorsed as having pain, 2) the specific body areas marked as having pain	1) NR (automated), 2) NR (automated)	1) NR, 2) NR	1) NR 2) NR	1) discordance	1) Body map showing discordance between pain location as reported by the body map vs written questionnaire or previous body map report, presented using colour and percentage.	1) population
	The symmetry of lower back pain as a potential screening factor for serious pathology: A survey study	Miękisiak	Poland	2021	understanding pain prevalence/patterns in patients with low back pain	The main aim was to compare the prevalence of red flags (RFs) between groups. The secondary goal was to assess the pain-related disability in each group. The pain map with relevant patient-reported disability measures was launched as an open Web-based survey embedded within a thematic portal.	cross sectional	natural	lower back pain	NR	1018	1) mean 42.19 SD 22.86, 2) mean 36.60 SD 21.20	1) 549 females, 2) 469 males	people with low back pain who completed an anonymous online questionnaire	NR	2d	whole body	pixels (435x600 pixels)	male/female, front, back	none	1) symmetry index, 2) points marked	1) using formula from Herzog et al (see paper for formula), 2) number of points marked	1) NR (automated), 2) NR (automated)	1) see paper for formula, 2) NR	1) NR, 2) NR	1) averaged pain maps	1) Each point represents the mean value of each respondent in the x- and y-axes. Red dots: symmetrical group; black dots: asymmetrical group.	1) population
	Assessment of Pain and External Load in Amputee Football Using Digital Pain Drawing and GNSS Tracking—A Pilot Study	Muracki	Poland	2022	understanding pain patterns in aumputee football players	The aim of this study was to assess pain in relation to external load in Amputee Football players during training and matches.	longitudinal	natural	sport injury	NR	12	mean 29.9 SD 8.7	male	adult male AF players from Polish National Amputee Football team	Navigate Pain	pseudo 3D	whole body	pixels	front/back	none	1) total pain area	1) sum of the front and back areas in pixels and percentage	1) NR (automated)	1) NR	1) NR (yes)
	Quantification of Digital Body Maps for Pain: Development and Application of an Algorithm for Generating Pain Frequency Maps	Dixit	UK	2022	NR	We sought to provide an algorithm that can process any number of freehand drawings on any grid-free 2D body template to generate a pain frequency map.	cross sectional	natural	NR/pain	NR	1) 23, 2) 30	NR	NR	1) individuals screened for a clinical drug trial, 2) participants with chronic back pain recruited into a separate study	Body Pain Map	2d	whole body, head	overlapping squares (SVG)	front, side head (right), side head (left), back	none	NR	NR	NR	NR	NR	1) pain frequency map	1) The pain frequency map is generated by superimposing several drawings made by the participants using a rectangular pencil tip on a given body template. The drawing from each participant indicates where the pain is located on the body and can comprise multiple overlapping rectangles. The degree to which the rectangles overlap when all drawings are superimposed is of interest. The algorithm desc…	1) population
	Standardized palpation of the temporalis muscle evoke referred pain and sensations in individuals without TMD	Masuda	Japan	2021	improve diagnosis of headache and myofascial TMD	This study aimed to determine if standardized palpations of the temporalis muscle evoke referred pain and/or sensations in individuals without TMD.	cross sectional	induced	headache/TMD	NR	32	1) mean 26.9 SD 3.0, 2) mean 28.4 SD 3.5	1) 16 women, 2) 16 men	participants without TMD	Navigate Pain	pseudo 3D	head and neck	NR (pixels)	NR (head side shown)	none	1) area of referred pain	1) Pain/sensations were considered as referred pain/sensations if the participant reported pain or any sensation beyond the boundary of the temporalis muscle being palpated (i.e., perceived in another structure). if the participant reported referred pain/sensations, they were asked to indicate the area of referred pain/sensations on a digital body chart	1) NR (automated)	1) NR	1) NR (yes)
	Pressure-Induced Referred Pain as a Biomarker of Pain Sensitivity in Fibromyalgia	Arroyo-Fernandez	Spain	2020	understanding pain prevalence/patterns in patients with fibromyalgia	The aim of this study was to compare the area and intensity of pressure-induced referred pain in patients with FM as elicited by systematic increases in PPTs, compared with controls	cross sectional	induced	fibromyalgia	NR	1) 26, 2) 26	1) mean 55.6 SD 8.8, 2) 55.7 SD 8.9	1) 84.6% women, 2) 84.6% women	1) patients with fibromyalgia syndrome recruited from a local association and 2) age and gender matched controls	Navigate Pain	NR (pseudo 3D)	whole body	pixels (out of 602,931)	front, back	none	1) size of referred pain areas	1) the size of referred pain areas was estimated in pixels	1) NR (automated)	1) NR	1) NR (yes)	1) frequency of pain	1) the frequency with which pain occurred in each of 15 predefined body regions. Not reported if automated or manual.	1) population
	From Paper to Digitalized Body Map: A Reliability Study of the Pain Area	Caseiro	Canada	2019	NR	The aim of this study was to verify whether examiners can reproduce the patient’s PDs with acceptable reliability.	cross sectional	natural	chronic musculoskeletal pain	NR	1) 17 2) 2	1) mean 52.23 SD 11.57 2) NR	1) 11 female, 2) NR	1) patients with chronic musculoskeletal pain, 2) physiotherapy professionals	SketchBook Pro based manikin	2d	whole body	pixels (canvas size 768x1024 pixels)	front, back, male, female	none	1) pain extent	1) the number of pixels colored inside the body chart perimeter	1) automated	1) analysed using Body Chart Analyzer for Windows	1) no				used Body Chart Analyzer for Windows
	Sensory-Discriminative Three-Dimensional Body Pain Mobile App Measures Versus Traditional Pain Measurement With a Visual Analog Scale: Validation Study	Kaciroti	USA	2020	NR	This study aimed to validate the pain measurements of a neuroscience-based 3D body pain mobile app called GeoPain.	longitudinal	natural	temporomandibular disorders	NR	24	NR	female	patients with TMD included in a clinical trial	GeoPain	3d	whole body, mouth	grid (see notes)	“different gender and age avatars”	intensity (mild, moderate or severe)	1) average pain, 2) pain area, 3) PAINS, 4) maximum pain	1) Average pain is the average score of all cells that are marked as painful, with a scale of 1-3 (mild=1, moderate=2, severe=3). The average pain is the normal average for a particular region or full body 2) Pain area was the percent of the area of the head and neck region that was experiencing pain, with a scale of 0%-100% of all cells. 3) PAINS was the cumulative score for the cells. 4) NR	1) automated, 2) NR (automated), 3) NR (automated), 4) NR (automated)	GeoPain takes all cells in a specified range, adds their intensities together, and then divides that by the number of entries. 1-3) For the three pain measures, the analysis was performed for the entire head and neck area, or unilaterally, 4) NR	1-4) yes				“Each quadrangle, measuring approximately 1.6 cm × 1.6 cm, frames well-detailed 3D body regions, such as trunk, extremities (arms and hands, legs and feet), and craniofacial and intra oral areas for the patient to express his or her exact global and sectional pain location and intensity, as well as signs and symptoms” “The general size of the cells is about right for the adult male model; however…
	Profiling and Association over Time between Disability and Pain Features in Patients with Chronic Nonspecific Neck Pain: A Longitudinal Study	Ortego	Spain	2022	understanding pain prevalence/patterns in patients with chronic nonspecific neck pain	To longitudinally investigate the relationships between neck/arm disability and pain profile measures in individuals with chronic nonspecific neck pain (NSNP) at baseline, one month, and six months after a standardized physiotherapy intervention. A secondary aim was to compare pain sensitivity of individuals with chronic NSNP at baseline to healthy controls.	longitudinal	natural	chronic nonspecific neck pain	NR	1) 34, 2) 34	1) mean 47.9 SD 10.8, 2) mean 44.4 SD 10.7	1) 82.4% female, 2) 76.5% female	1) patients with chronic nonspecific neck pain from a hosptial rehabilitation service and 2) healthy controls	Navigate Pain	pseudo 3D	whole body	pixels	back	none	1) pain extent	1) pain area expressed in pixels	1) NR (automated)	1) The pain area was extracted and expressed in pixels.	1) NR (yes)
	Experimental Referred Pain Extends Toward Previously Injured Location: An Explorative Study	Palsson	Denmark	2018	understanding pain prevalence/patterns in patients recently recovered from ankle pain	This study was designed to assess the referred pain response to experimental pain, as well as the pain sensitivity, temporal pain summation (TPS), and CPM in individuals recently recovered from ankle pain, as compared with in control subjects. The goal of this explorative study was to assess residual effects in central pain mechanisms that may contribute to recurrent pain and form the basis for a…	cross sectional	induced	injury/musculoskeletal pain	NR	1) 25, 2) 25	1) mean 24, range 18-30, 2) mean 25, range 19-35	1) 13 women, 2) 11 women	Asymptomatic male and female participants were recruited from a university population and local sports clubs and divided into 2 groups: 1) a group with prior history of soft-tissue injury or idiopathic pain from the ankle region, within 3 months from the data collection (recovered pain group), and 2) control group consisting of sex- and age-matched individuals.	Navigate Pain	pseudo 3D	lower legs	pixels	anterior	none	1) pain area	1) For each region, the pain area (expressed as number of pixels, extracted from the drawing on the tablet and reported as arbitrary units) was determined for individual drawings.	1) NR (automated)	1) NR	1) NR	1) frequency of pain, 2) overlays	1) the body chart was divided into 3 predefined regions in the frontal plane (Fig 2): The stimulation area (region 1) in and around the upper part of lower leg up to the knee, the lower part of the leg, down to a line connecting the malleoli (region 2, talocrural region), and the ankle and foot, distal to a line connecting the malleoli above (region 3, foot region). The frequency of pain occurren…	1) population, 2) population
	A novel, objective, quantitative method of evaluation of the back pain component using comparative computerized multi-parametric tactile mapping before/after spinal cord stimulation and database analysis: The “Neuro-Pain’t” software	Rigoard	France	2014	NR	The purpose of this article is to describe the technical aspects and concepts on which this software has been based.	NR	natural	refractory chronic back and leg pain	NR	NR	NR	NR	NR	Neuro-Pain’T	pseudo 3D	whole body	pixels	back	intensity (very intense/intense/medium/low)	1) surface area	1) the surface area by zone or by metamer is also estimated as a percentage and as an area expressed in square centimeters.	1) NR	1) converting pixels into square centimeters by using several anatomical landmarks (including patient size and width, etc.), to optimize the accuracy of surface measurements.	1) yes				The body representation can also be based on a real picture of the patient, taken directly with the camera of the touch screen tablet, edited and calibrated to perform real-size measurements in real-time. Doesn’t report any results?
	Enlarged Areas of Pain and Pressure Hypersensitivity by Spatially Distributed Intramuscular Injections of Low-Dose Nerve Growth Factor	Sorensen	Denmark	2019	NR	In the present study, it was hypothesized that spatially distributed injections of low-dose NGF, in contrast to a single-site bolus injection of NGF (same total dose), into the TA muscle would 1) cause immediate and spontaneous pain; 2) sensitize a larger area of the muscle, which over time would cause a higher pain intensity evoked by muscle contraction; and 3) cause a larger area of muscle hype…	longitudinal	induced	pain and muscle hypersensitivity	NR	20	mean 24.7, range 21-35	10 females	healthy subjects	Navigate Pain	pseudo 3D	NR	pixels	NR	none	1) length of pain area, 2) width of pain area, 3) overall area	1) The distal to proximal length of the pain area, 2) the medial to lateral width of the pain area, 3) the overall area	1) NR, 2) NR, 3) NR	1) NR, 2) NR, 3) NR	1) NR, 2) NR, 3) NR	1) area under the curve, 2) Superimposed pain drawings	1) AUC of the time versus pain area relation, 2) Superimposed pain drawings from all 20 participants following the contraction task at baseline (day 0), 3 hours later, day 1, day 3, and day 7. Before image processing, all overlays were mirrored to the same side for visual comparison between the 2 injection protocols over time. Darker regions of the overlay represent a higher frequency of the over…	1) time, 2) both
	Socio-Demographics, Pain Characteristics, Quality of Life and Treatment Values Before and After Specialized Interdisciplinary Pain Treatment: Results from the Danish Clinical Pain Registry	Vaegter	Denmark	2021	assessing recovery/response to treatment	The primary aim of this paper is to describe socio-demographics, pain characteristics, quality of life, and treatment values at baseline and follow-up in individuals referred to public and private interdisciplinary pain centers in Denmark between 2018 and 2020.	longitudinal	natural	high-impact chronic pain	NR	12257	mean 50.0 SD 14.6 range 18-99	67.9% women	individuals referred to one of the public or private pain centers that offer specialized interdisciplinary pain treatment in Denmark	Pain Data	2d	whole body	pixels	front, back	none	1) number of painful body areas, 2) number of painful body regions, 3) chronic widespread pain	1) number of predefined body areas containing pain marks out of 71, 2) number of predefined body regions containing pain marks out of seven, 3) Based on the American College of Rheumatology’s definition of chronic widespread pain (CWP) as pain localized in both the right and left sides of the body, both above and below the waist plus in the axial skeleton	1) automated, 2) automated, 3) automated)	1-3) All information processing is in real time so that summary data are instantly available to the interdisciplinary team.	1) yes, 2) yes, 3) yes
